# Supplementary material for: Variation in phylogenetic tendencies of contiguous riboswitches
Source: Microb Genom. 2025 Sep 17;11(9):001496. doi: 10.1099/mgen.0.001496 (PMC12452182; doi:10.1099/mgen.0.001496)
Supplement: Uncited Supplementary Material 2. [file mgen-11-01496-s002.xlsx]

## Sheet: Tabla S1
Table S1. List of organisms included in our study
ID	Organism	Tax ID	Domain	Phylum	Class
eoj	Escherichia coli	573235	Bacteria	Pseudomonadota	Gammaproteobacteria
setc	Salmonella enterica	1271862	Bacteria	Pseudomonadota	Gammaproteobacteria
kpz	Klebsiella pneumoniae	1328324	Bacteria	Pseudomonadota	Gammaproteobacteria
fty	Francisella tularensis	264	Bacteria	Pseudomonadota	Gammaproteobacteria
paeu	Pseudomonas aeruginosa	1407059	Bacteria	Pseudomonadota	Gammaproteobacteria
abr	Acinetobacter baumannii	889738	Bacteria	Pseudomonadota	Gammaproteobacteria
bapu	Buchnera aphidicola	1009856	Bacteria	Pseudomonadota	Gammaproteobacteria
ypa	Yersinia pestis	360102	Bacteria	Pseudomonadota	Gammaproteobacteria
hiz	Haemophilus influenzae	262728	Bacteria	Pseudomonadota	Gammaproteobacteria
vcq	Vibrio cholerae	666	Bacteria	Pseudomonadota	Gammaproteobacteria
pput	Pseudomonas putida	1331671	Bacteria	Pseudomonadota	Gammaproteobacteria
xac	Xanthomonas citri	190486	Bacteria	Pseudomonadota	Gammaproteobacteria
ypo	Yersinia pseudotuberculosis	273123	Bacteria	Pseudomonadota	Gammaproteobacteria
lpo	Legionella pneumophila	91891	Bacteria	Pseudomonadota	Gammaproteobacteria
mhaq	Mannheimia haemolytica	75985	Bacteria	Pseudomonadota	Gammaproteobacteria
amaa	Alteromonas mediterranea	1004786	Bacteria	Pseudomonadota	Gammaproteobacteria
ahy	Aeromonas hydrophila	1288394	Bacteria	Pseudomonadota	Gammaproteobacteria
pli	Candidatus Portiera aleyrodidarum	91844	Bacteria	Pseudomonadota	Gammaproteobacteria
yef	Yersinia enterocolitica	630	Bacteria	Pseudomonadota	Gammaproteobacteria
xfh	Xylella fastidiosa	2371	Bacteria	Pseudomonadota	Gammaproteobacteria
psr	Pseudomonas stutzeri	996285	Bacteria	Pseudomonadota	Gammaproteobacteria
ecly	Enterobacter hormaechei	299766	Bacteria	Pseudomonadota	Gammaproteobacteria
sbl	Shewanella baltica	325240	Bacteria	Pseudomonadota	Gammaproteobacteria
cri	Candidatus Carsonella ruddii	667013	Bacteria	Pseudomonadota	Gammaproteobacteria
fpz	Francisella philomiragia	28110	Bacteria	Pseudomonadota	Gammaproteobacteria
sfs	Shigella flexneri	1282358	Bacteria	Pseudomonadota	Gammaproteobacteria
enc	Enterobacter cloacae	716541	Bacteria	Pseudomonadota	Gammaproteobacteria
xop	Xanthomonas oryzae	360094	Bacteria	Pseudomonadota	Gammaproteobacteria
aao	Aggregatibacter actinomycetemcomitans	754507	Bacteria	Pseudomonadota	Gammaproteobacteria
vpk	Vibrio parahaemolyticus	1338032	Bacteria	Pseudomonadota	Gammaproteobacteria
kpe	Klebsiella variicola	244366	Bacteria	Pseudomonadota	Gammaproteobacteria
koe	Klebsiella michiganensis	1191061	Bacteria	Pseudomonadota	Gammaproteobacteria
pul	Pasteurella multocida	584721	Bacteria	Pseudomonadota	Gammaproteobacteria
cbd	Coxiella burnetii	434922	Bacteria	Pseudomonadota	Gammaproteobacteria
xca	Xanthomonas campestris	340	Bacteria	Pseudomonadota	Gammaproteobacteria
hpak	Glaesserella parasuis	738	Bacteria	Pseudomonadota	Gammaproteobacteria
paq	Pantoea ananatis	1095774	Bacteria	Pseudomonadota	Gammaproteobacteria
amg	Alteromonas macleodii	1004788	Bacteria	Pseudomonadota	Gammaproteobacteria
smz	Stenotrophomonas maltophilia	1163399	Bacteria	Pseudomonadota	Gammaproteobacteria
csj	Cronobacter sakazakii	28141	Bacteria	Pseudomonadota	Gammaproteobacteria
pfs	Pseudomonas fluorescens	216595	Bacteria	Pseudomonadota	Gammaproteobacteria
vvy	Vibrio vulnificus	196600	Bacteria	Pseudomonadota	Gammaproteobacteria
btrh	Bibersteinia trehalosi	1263831	Bacteria	Pseudomonadota	Gammaproteobacteria
ppro	Pseudomonas protegens	1420599	Bacteria	Pseudomonadota	Gammaproteobacteria
bcib	Candidatus Baumannia cicadellinicola	186490	Bacteria	Pseudomonadota	Gammaproteobacteria
sry	Serratia plymuthica	1348660	Bacteria	Pseudomonadota	Gammaproteobacteria
apa	Actinobacillus pleuropneumoniae	537457	Bacteria	Pseudomonadota	Gammaproteobacteria
pch	Pseudomonas chlororaphis	587753	Bacteria	Pseudomonadota	Gammaproteobacteria
pec	Pectobacterium parmentieri	1905730	Bacteria	Pseudomonadota	Gammaproteobacteria
cnt	Cedecea neteri	158822	Bacteria	Pseudomonadota	Gammaproteobacteria
psx	Providencia stuartii	588	Bacteria	Pseudomonadota	Gammaproteobacteria
sbz	Salmonella bongori	1197719	Bacteria	Pseudomonadota	Gammaproteobacteria
smar	Serratia marcescens	1334564	Bacteria	Pseudomonadota	Gammaproteobacteria
aaw	Alteromonas stellipolaris	233316	Bacteria	Pseudomonadota	Gammaproteobacteria
vau	Vibrio anguillarum	55601	Bacteria	Pseudomonadota	Gammaproteobacteria
avl	Azotobacter vinelandii	1283330	Bacteria	Pseudomonadota	Gammaproteobacteria
mvi	Mannheimia varigena	1433287	Bacteria	Pseudomonadota	Gammaproteobacteria
pmr	Proteus mirabilis	529507	Bacteria	Pseudomonadota	Gammaproteobacteria
pato	Pectobacterium atrosepticum	29471	Bacteria	Pseudomonadota	Gammaproteobacteria
mcs	Moraxella catarrhalis	480	Bacteria	Pseudomonadota	Gammaproteobacteria
pff	Pseudomonas simiae	321846	Bacteria	Pseudomonadota	Gammaproteobacteria
vcy	Vibrio coralliilyticus	190893	Bacteria	Pseudomonadota	Gammaproteobacteria
ear	Klebsiella aerogenes	935296	Bacteria	Pseudomonadota	Gammaproteobacteria
wgl	Wigglesworthia glossinidia	1142511	Bacteria	Pseudomonadota	Gammaproteobacteria
ror	Raoultella ornithinolytica	1286170	Bacteria	Pseudomonadota	Gammaproteobacteria
raa	Rahnella aquatilis	1151116	Bacteria	Pseudomonadota	Gammaproteobacteria
ass	Actinobacillus suis	743972	Bacteria	Pseudomonadota	Gammaproteobacteria
sbo	Shigella boydii	300268	Bacteria	Pseudomonadota	Gammaproteobacteria
sfg	Serratia fonticola	47917	Bacteria	Pseudomonadota	Gammaproteobacteria
avo	Aeromonas veronii	654	Bacteria	Pseudomonadota	Gammaproteobacteria
hsm	Histophilus somni	228400	Bacteria	Pseudomonadota	Gammaproteobacteria
eay	Erwinia amylovora	716540	Bacteria	Pseudomonadota	Gammaproteobacteria
pmk	Pseudomonas mendocina	1001585	Bacteria	Pseudomonadota	Gammaproteobacteria
koc	Klebsiella oxytoca	571	Bacteria	Pseudomonadota	Gammaproteobacteria
she	Shewanella sp. MR	60480	Bacteria	Pseudomonadota	Gammaproteobacteria
psuw	Pseudoxanthomonas suwonensis	314722	Bacteria	Pseudomonadota	Gammaproteobacteria
elg	Enterobacter ludwigii	299767	Bacteria	Pseudomonadota	Gammaproteobacteria
aaz	Aggregatibacter aphrophilus	732	Bacteria	Pseudomonadota	Gammaproteobacteria
lez	Lysobacter enzymogenes	69	Bacteria	Pseudomonadota	Gammaproteobacteria
cama	Citrobacter amalonaticus	1261127	Bacteria	Pseudomonadota	Gammaproteobacteria
xnm	Xenorhabdus nematophila	1437823	Bacteria	Pseudomonadota	Gammaproteobacteria
ceg	Cellvibrio sp. KY	2303332	Bacteria	Pseudomonadota	Gammaproteobacteria
psb	Pseudomonas syringae	205918	Bacteria	Pseudomonadota	Gammaproteobacteria
ced	Dickeya fangzhongdai	1778540	Bacteria	Pseudomonadota	Gammaproteobacteria
xga	Xanthomonas hortorum	2754056	Bacteria	Pseudomonadota	Gammaproteobacteria
ecls	Enterobacter roggenkampii	1812935	Bacteria	Pseudomonadota	Gammaproteobacteria
cov	Colwellia sp. Arc7	2497879	Bacteria	Pseudomonadota	Gammaproteobacteria
csi	Cronobacter malonaticus	413503	Bacteria	Pseudomonadota	Gammaproteobacteria
fna	Francisella orientalis	1163389	Bacteria	Pseudomonadota	Gammaproteobacteria
pmon	Pseudomonas monteilii	1435044	Bacteria	Pseudomonadota	Gammaproteobacteria
esc	[Enterobacter] lignolyticus	701347	Bacteria	Pseudomonadota	Gammaproteobacteria
vha	Vibrio campbellii	2902295	Bacteria	Pseudomonadota	Gammaproteobacteria
rah	Rahnella aceris	2703885	Bacteria	Pseudomonadota	Gammaproteobacteria
epr	Erwinia pyrifoliae	644651	Bacteria	Pseudomonadota	Gammaproteobacteria
psp	Pseudomonas savastanoi	264730	Bacteria	Pseudomonadota	Gammaproteobacteria
xcv	Xanthomonas euvesicatoria	316273	Bacteria	Pseudomonadota	Gammaproteobacteria
tol	Thalassolituus oleivorans	1298593	Bacteria	Pseudomonadota	Gammaproteobacteria
eno	Enterobacter kobei	208224	Bacteria	Pseudomonadota	Gammaproteobacteria
asa	Aeromonas salmonicida	382245	Bacteria	Pseudomonadota	Gammaproteobacteria
meo	Candidatus Moranella endobia	1234603	Bacteria	Pseudomonadota	Gammaproteobacteria
fcn	Francisella hispaniensis	622488	Bacteria	Pseudomonadota	Gammaproteobacteria
vfm	Aliivibrio fischeri	388396	Bacteria	Pseudomonadota	Gammaproteobacteria
yrb	Yersinia ruckeri	29486	Bacteria	Pseudomonadota	Gammaproteobacteria
sera	Serratia sp. ATCC 39006	104623	Bacteria	Pseudomonadota	Gammaproteobacteria
pva	Pantoea vagans	712898	Bacteria	Pseudomonadota	Gammaproteobacteria
plu	Photorhabdus laumondii	243265	Bacteria	Pseudomonadota	Gammaproteobacteria
pck	Candidatus Pantoea carbekii	1235990	Bacteria	Pseudomonadota	Gammaproteobacteria
ilo	Idiomarina loihiensis	283942	Bacteria	Pseudomonadota	Gammaproteobacteria
pba	Pseudomonas brassicacearum	994484	Bacteria	Pseudomonadota	Gammaproteobacteria
pct	Pectobacterium carotovorum	561230	Bacteria	Pseudomonadota	Gammaproteobacteria
spc	Shewanella putrefaciens	319224	Bacteria	Pseudomonadota	Gammaproteobacteria
lab	Lysobacter antibioticus	84531	Bacteria	Pseudomonadota	Gammaproteobacteria
xbv	Xenorhabdus bovienii	40576	Bacteria	Pseudomonadota	Gammaproteobacteria
ptn	Pseudoalteromonas translucida	1315283	Bacteria	Pseudomonadota	Gammaproteobacteria
etr	Edwardsiella tarda	498217	Bacteria	Pseudomonadota	Gammaproteobacteria
maq	Marinobacter nauticus	351348	Bacteria	Pseudomonadota	Gammaproteobacteria
sdz	Shigella dysenteriae	754093	Bacteria	Pseudomonadota	Gammaproteobacteria
aal	Alteromonas australica	589873	Bacteria	Pseudomonadota	Gammaproteobacteria
lib	Legionella israelensis	454	Bacteria	Pseudomonadota	Gammaproteobacteria
lrz	Luteibacter rhizovicinus	1440763	Bacteria	Pseudomonadota	Gammaproteobacteria
mars	Marinobacterium aestuarii	1821621	Bacteria	Pseudomonadota	Gammaproteobacteria
palk	Pseudomonas alkylphenolica	237609	Bacteria	Pseudomonadota	Gammaproteobacteria
tbv	Thermomonas brevis	215691	Bacteria	Pseudomonadota	Gammaproteobacteria
lea	Leclercia sp. J807	2681307	Bacteria	Pseudomonadota	Gammaproteobacteria
lew	Lelliottia sp. WB101	2153385	Bacteria	Pseudomonadota	Gammaproteobacteria
idi	Idiomarina sp. X4	2055892	Bacteria	Pseudomonadota	Gammaproteobacteria
asim	Aeromonas simiae	218936	Bacteria	Pseudomonadota	Gammaproteobacteria
mgra	Mannheimia granulomatis	85402	Bacteria	Pseudomonadota	Gammaproteobacteria
vnv	Vibrio navarrensis	29495	Bacteria	Pseudomonadota	Gammaproteobacteria
rhey	Rodentibacter heylii	1906744	Bacteria	Pseudomonadota	Gammaproteobacteria
part	Pseudoalteromonas arctica	1117313	Bacteria	Pseudomonadota	Gammaproteobacteria
prh	Pseudomonas rhizosphaerae	216142	Bacteria	Pseudomonadota	Gammaproteobacteria
rhh	Rheinheimera sp. D18	2545632	Bacteria	Pseudomonadota	Gammaproteobacteria
yal	Yersinia aldovae	1453495	Bacteria	Pseudomonadota	Gammaproteobacteria
vas	Vibrio astriarenae	1481923	Bacteria	Pseudomonadota	Gammaproteobacteria
gai	Granulosicoccus antarcticus	1192854	Bacteria	Pseudomonadota	Gammaproteobacteria
lsh	Legionella sainthelensi	28087	Bacteria	Pseudomonadota	Gammaproteobacteria
ano	Acinetobacter nosocomialis	106654	Bacteria	Pseudomonadota	Gammaproteobacteria
skh	Shewanella khirikhana	1965282	Bacteria	Pseudomonadota	Gammaproteobacteria
abou	Acinetobacter bouvetii	202951	Bacteria	Pseudomonadota	Gammaproteobacteria
xba	Ahniella affigens	2021234	Bacteria	Pseudomonadota	Gammaproteobacteria
fha	Francisella halioticida	549298	Bacteria	Pseudomonadota	Gammaproteobacteria
vzi	Vibrio ziniensis	2711221	Bacteria	Pseudomonadota	Gammaproteobacteria
cza	Cycloclasticus zancles	1198232	Bacteria	Pseudomonadota	Gammaproteobacteria
psy	Psychromonas sp. CNPT3	314282	Bacteria	Pseudomonadota	Gammaproteobacteria
rox	Rahnella sp. ERMR1:05	1805933	Bacteria	Pseudomonadota	Gammaproteobacteria
mcun	Moraxella cuniculi	34061	Bacteria	Pseudomonadota	Gammaproteobacteria
spiu	Spiribacter curvatus	1335757	Bacteria	Pseudomonadota	Gammaproteobacteria
ptu	Pseudoalteromonas tunicata	314281	Bacteria	Pseudomonadota	Gammaproteobacteria
kpd	Kangiella profundi	1561924	Bacteria	Pseudomonadota	Gammaproteobacteria
ccon	Cronobacter condimenti	1073999	Bacteria	Pseudomonadota	Gammaproteobacteria
aseg	Aggregatibacter segnis	888057	Bacteria	Pseudomonadota	Gammaproteobacteria
lpy	Luteibacter pinisoli	2589080	Bacteria	Pseudomonadota	Gammaproteobacteria
att	Acinetobacter sp. TTH0	1646498	Bacteria	Pseudomonadota	Gammaproteobacteria
fad	Francisella adeliensis	2007306	Bacteria	Pseudomonadota	Gammaproteobacteria
pcol	Proteus columbae	1987580	Bacteria	Pseudomonadota	Gammaproteobacteria
lcj	Legionella cherrii	28084	Bacteria	Pseudomonadota	Gammaproteobacteria
marq	Marinagarivorans sp. GE09	2721545	Bacteria	Pseudomonadota	Gammaproteobacteria
yro	Yersinia rohdei	29485	Bacteria	Pseudomonadota	Gammaproteobacteria
mhyd	Microbulbifer hydrolyticus	48074	Bacteria	Pseudomonadota	Gammaproteobacteria
lhx	Lysobacter helvus	2675059	Bacteria	Pseudomonadota	Gammaproteobacteria
hpar	Hafnia paralvei	546367	Bacteria	Pseudomonadota	Gammaproteobacteria
pao	Pantoea sp. At	592316	Bacteria	Pseudomonadota	Gammaproteobacteria
vej	Vibrio sp. EJY3	1116375	Bacteria	Pseudomonadota	Gammaproteobacteria
pze	Pseudomonas zeae	2745510	Bacteria	Pseudomonadota	Gammaproteobacteria
pfb	Pseudomonas synxantha	47883	Bacteria	Pseudomonadota	Gammaproteobacteria
apac	Alcanivorax pacificus	391936	Bacteria	Pseudomonadota	Gammaproteobacteria
tpty	Tatumella ptyseos	82987	Bacteria	Pseudomonadota	Gammaproteobacteria
alw	Acinetobacter lwoffii	28090	Bacteria	Pseudomonadota	Gammaproteobacteria
tee	Candidatus Tenderia electrophaga	1748243	Bacteria	Pseudomonadota	Gammaproteobacteria
pvd	Pseudomonas viridiflava	33069	Bacteria	Pseudomonadota	Gammaproteobacteria
mboi	Moraxella bovis	476	Bacteria	Pseudomonadota	Gammaproteobacteria
lni	Enterobacter sp. SGAir0187	2836161	Bacteria	Pseudomonadota	Gammaproteobacteria
psep	Pseudomonas sessilinigenes	658629	Bacteria	Pseudomonadota	Gammaproteobacteria
srz	Serratia rubidaea	61652	Bacteria	Pseudomonadota	Gammaproteobacteria
prag	Jinshanibacter zhutongyuii	2498113	Bacteria	Pseudomonadota	Gammaproteobacteria
hch	Hahella chejuensis	349521	Bacteria	Pseudomonadota	Gammaproteobacteria
lant	Legionella antarctica	2708020	Bacteria	Pseudomonadota	Gammaproteobacteria
eic	Edwardsiella ictaluri	634503	Bacteria	Pseudomonadota	Gammaproteobacteria
alig	Actinobacillus lignieresii	720	Bacteria	Pseudomonadota	Gammaproteobacteria
acx	Azotobacter chroococcum	1328314	Bacteria	Pseudomonadota	Gammaproteobacteria
slm	Stenotrophomonas sp. LM091	1904944	Bacteria	Pseudomonadota	Gammaproteobacteria
prw	Psychrobacter sp. PRwf	349106	Bacteria	Pseudomonadota	Gammaproteobacteria
enf	Enterobacter sp. FY	1692238	Bacteria	Pseudomonadota	Gammaproteobacteria
izh	Jejubacter calystegiae	2579935	Bacteria	Pseudomonadota	Gammaproteobacteria
xpe	Xanthomonas perforans	442694	Bacteria	Pseudomonadota	Gammaproteobacteria
yre	Yokenella regensburgei	158877	Bacteria	Pseudomonadota	Gammaproteobacteria
pade	Candidatus Pseudomonas adelgestsugas	1302376	Bacteria	Pseudomonadota	Gammaproteobacteria
metl	Methylomonas sp. LW13	107637	Bacteria	Pseudomonadota	Gammaproteobacteria
lal	Lacimicrobium alkaliphilum	1526571	Bacteria	Pseudomonadota	Gammaproteobacteria
plui	Photorhabdus luminescens	29488	Bacteria	Pseudomonadota	Gammaproteobacteria
haz	Halothiobacillus sp. LS2	1860122	Bacteria	Pseudomonadota	Gammaproteobacteria
avb	Acinetobacter variabilis	70346	Bacteria	Pseudomonadota	Gammaproteobacteria
phau	Proteus hauseri	183417	Bacteria	Pseudomonadota	Gammaproteobacteria
cdiz	Celerinatantimonas diazotrophica	412034	Bacteria	Pseudomonadota	Gammaproteobacteria
awg	Acinetobacter wanghuae	2662362	Bacteria	Pseudomonadota	Gammaproteobacteria
dda	Musicola paradisiaca	579405	Bacteria	Pseudomonadota	Gammaproteobacteria
eta	Erwinia tasmaniensis	465817	Bacteria	Pseudomonadota	Gammaproteobacteria
vhr	Vibrio harveyi	669	Bacteria	Pseudomonadota	Gammaproteobacteria
pfak	Pseudomonas fakonensis	2842355	Bacteria	Pseudomonadota	Gammaproteobacteria
xeu	Xanthomonas euroxanthea	2259622	Bacteria	Pseudomonadota	Gammaproteobacteria
sinv	Shewanella inventionis	1738770	Bacteria	Pseudomonadota	Gammaproteobacteria
ymo	Yersinia mollaretii	349967	Bacteria	Pseudomonadota	Gammaproteobacteria
pall	Pseudomonas alcaliphila	741155	Bacteria	Pseudomonadota	Gammaproteobacteria
lus	Luteimonas yindakuii	2565782	Bacteria	Pseudomonadota	Gammaproteobacteria
rao	Raoultella sp. X13	2259647	Bacteria	Pseudomonadota	Gammaproteobacteria
xtw	Xylella taiwanensis	1444770	Bacteria	Pseudomonadota	Gammaproteobacteria
pfe	Pseudomonas ogarae	1114970	Bacteria	Pseudomonadota	Gammaproteobacteria
lpv	Limnobaculum parvum	2172103	Bacteria	Pseudomonadota	Gammaproteobacteria
hak	Halomonas sp. KO116	1504981	Bacteria	Pseudomonadota	Gammaproteobacteria
aber	Acinetobacter bereziniae	106648	Bacteria	Pseudomonadota	Gammaproteobacteria
tti	Thioalkalivibrio paradoxus	713585	Bacteria	Pseudomonadota	Gammaproteobacteria
pkc	Pseudomonas knackmussii	1301098	Bacteria	Pseudomonadota	Gammaproteobacteria
pphe	Pseudoalteromonas phenolica	161398	Bacteria	Pseudomonadota	Gammaproteobacteria
aug	Acinetobacter ursingii	108980	Bacteria	Pseudomonadota	Gammaproteobacteria
thes	Thermomonas aquatica	2202149	Bacteria	Pseudomonadota	Gammaproteobacteria
hdu	[Haemophilus] ducreyi	233412	Bacteria	Pseudomonadota	Gammaproteobacteria
eof	endosymbiont of Sipalinus gigas	1972134	Bacteria	Pseudomonadota	Gammaproteobacteria
ptf	Candidatus Profftia tarda	1177216	Bacteria	Pseudomonadota	Gammaproteobacteria
thio	Thiomicrospira sp. S5	1803865	Bacteria	Pseudomonadota	Gammaproteobacteria
mara	Marinobacter sp. Arc7	2304594	Bacteria	Pseudomonadota	Gammaproteobacteria
ifo	Isorropodon fossajaponicum symbiont	1235284	Bacteria	Pseudomonadota	Gammaproteobacteria
slo	Shewanella loihica	323850	Bacteria	Pseudomonadota	Gammaproteobacteria
enr	Enterobacter sp. R4	1166130	Bacteria	Pseudomonadota	Gammaproteobacteria
xao	Xanthomonas axonopodis	1304892	Bacteria	Pseudomonadota	Gammaproteobacteria
aii	Allofrancisella inopinata	1085647	Bacteria	Pseudomonadota	Gammaproteobacteria
hed	Candidatus Hoaglandella endobia	1778263	Bacteria	Pseudomonadota	Gammaproteobacteria
pans	Pantoea sp. SO10	2575375	Bacteria	Pseudomonadota	Gammaproteobacteria
klw	Klebsiella huaxiensis	2153354	Bacteria	Pseudomonadota	Gammaproteobacteria
aea	Aeromonas sp. ASNIH3	1636608	Bacteria	Pseudomonadota	Gammaproteobacteria
smav	Shewanella marisflavi	260364	Bacteria	Pseudomonadota	Gammaproteobacteria
cwe	Citrobacter werkmanii	67827	Bacteria	Pseudomonadota	Gammaproteobacteria
pgg	Pseudomonas graminis	158627	Bacteria	Pseudomonadota	Gammaproteobacteria
mthi	Mixta theicola	1458355	Bacteria	Pseudomonadota	Gammaproteobacteria
ntt	Candidatus Nitrosoglobus terrae	1630141	Bacteria	Pseudomonadota	Gammaproteobacteria
ahl	Acinetobacter haemolyticus	29430	Bacteria	Pseudomonadota	Gammaproteobacteria
lri	Leminorella richardii	158841	Bacteria	Pseudomonadota	Gammaproteobacteria
sers	Serratia sp. SCBI	488142	Bacteria	Pseudomonadota	Gammaproteobacteria
aphf	Abyssogena phaseoliformis symbiont	1235283	Bacteria	Pseudomonadota	Gammaproteobacteria
ceno	Coxiella endosymbiont of Amblyomma nuttalli	2749996	Bacteria	Pseudomonadota	Gammaproteobacteria
fbl	Ferrimonas balearica	550540	Bacteria	Pseudomonadota	Gammaproteobacteria
pprg	Pseudomonas promysalinigenes	485898	Bacteria	Pseudomonadota	Gammaproteobacteria
spol	Shewanella polaris	2588449	Bacteria	Pseudomonadota	Gammaproteobacteria
ceb	Cellvibrio sp. PSBB023	1945512	Bacteria	Pseudomonadota	Gammaproteobacteria
mwi	Moellerella wisconsensis	158849	Bacteria	Pseudomonadota	Gammaproteobacteria
alz	Alteromonas sp. Mac2	1777492	Bacteria	Pseudomonadota	Gammaproteobacteria
pxn	Pseudomonas xantholysinigenes	2745490	Bacteria	Pseudomonadota	Gammaproteobacteria
txa	Thiomicrorhabdus xiamenensis	2739063	Bacteria	Pseudomonadota	Gammaproteobacteria
kma	Kushneria marisflavi	157779	Bacteria	Pseudomonadota	Gammaproteobacteria
hsi	Halomonas aestuarii	1897729	Bacteria	Pseudomonadota	Gammaproteobacteria
pcib	Proteus terrae	626774	Bacteria	Pseudomonadota	Gammaproteobacteria
sdn	Shewanella denitrificans	318161	Bacteria	Pseudomonadota	Gammaproteobacteria
pvz	Pectobacterium versatile	2488639	Bacteria	Pseudomonadota	Gammaproteobacteria
rvi	Candidatus Rickettsiella viridis	676208	Bacteria	Pseudomonadota	Gammaproteobacteria
pvc	Providencia vermicola	333965	Bacteria	Pseudomonadota	Gammaproteobacteria
mpq	Marinobacter psychrophilus	330734	Bacteria	Pseudomonadota	Gammaproteobacteria
kge	Kangiella geojedonensis	914150	Bacteria	Pseudomonadota	Gammaproteobacteria
asip	Aquicella siphonis	254247	Bacteria	Pseudomonadota	Gammaproteobacteria
syk	Shewanella yunxiaonensis	2829809	Bacteria	Pseudomonadota	Gammaproteobacteria
enz	Enterobacter sp. T2	2707174	Bacteria	Pseudomonadota	Gammaproteobacteria
end	Enterobacter sp. ODB01	1827481	Bacteria	Pseudomonadota	Gammaproteobacteria
mpeg	Mannheimia pernigra	111844	Bacteria	Pseudomonadota	Gammaproteobacteria
bed	Blochmannia endosymbiont of Polyrhachis	1505596	Bacteria	Pseudomonadota	Gammaproteobacteria
noc	Nitrosococcus oceani	323261	Bacteria	Pseudomonadota	Gammaproteobacteria
cjap	Caldichromatium japonicum	2699430	Bacteria	Pseudomonadota	Gammaproteobacteria
xth	Xanthomonas theicola	56464	Bacteria	Pseudomonadota	Gammaproteobacteria
bage	Buttiauxella agrestis	82977	Bacteria	Pseudomonadota	Gammaproteobacteria
fsr	Francisella salimarina	2599927	Bacteria	Pseudomonadota	Gammaproteobacteria
lsx	Lysobacter solisilvae	2763317	Bacteria	Pseudomonadota	Gammaproteobacteria
ign	Ignatzschineria sp. HR5S32	2923279	Bacteria	Pseudomonadota	Gammaproteobacteria
yca	Yersinia canariae	2607663	Bacteria	Pseudomonadota	Gammaproteobacteria
pmol	Pseudomonas mosselii	78327	Bacteria	Pseudomonadota	Gammaproteobacteria
vaf	Vibrio alfacsensis	1074311	Bacteria	Pseudomonadota	Gammaproteobacteria
bva	Candidatus Blochmannia vafer	859654	Bacteria	Pseudomonadota	Gammaproteobacteria
mdh	Methylomonas sp. DH	1727196	Bacteria	Pseudomonadota	Gammaproteobacteria
frx	Francisella uliginis	573570	Bacteria	Pseudomonadota	Gammaproteobacteria
pen	Pseudomonas entomophila	384676	Bacteria	Pseudomonadota	Gammaproteobacteria
hna	Halothiobacillus neapolitanus	555778	Bacteria	Pseudomonadota	Gammaproteobacteria
psts	Plautia stali symbiont	891974	Bacteria	Pseudomonadota	Gammaproteobacteria
acil	Candidatus Azoamicus ciliaticola	2652803	Bacteria	Pseudomonadota	Gammaproteobacteria
mthd	Microbulbifer thermotolerans	252514	Bacteria	Pseudomonadota	Gammaproteobacteria
mict	Microbulbifer sp. THAF38	2587856	Bacteria	Pseudomonadota	Gammaproteobacteria
atg	Acinetobacter towneri	202956	Bacteria	Pseudomonadota	Gammaproteobacteria
dcs	Dyella caseinilytica	1849581	Bacteria	Pseudomonadota	Gammaproteobacteria
ksd	Kangiella sediminilitoris	1144748	Bacteria	Pseudomonadota	Gammaproteobacteria
xph	Xanthomonas phaseoli	317013	Bacteria	Pseudomonadota	Gammaproteobacteria
pza	Pseudomonas zarinae	2745498	Bacteria	Pseudomonadota	Gammaproteobacteria
ebc	Enterobacteriaceae bacterium ENNIH2	1920109	Bacteria	Pseudomonadota	Gammaproteobacteria
lgu	Lysobacter gummosus	262324	Bacteria	Pseudomonadota	Gammaproteobacteria
ebu	Enterobacteriaceae bacterium S05	2052938	Bacteria	Pseudomonadota	Gammaproteobacteria
psem	Pseudomonas sp. MRSN12121	1611770	Bacteria	Pseudomonadota	Gammaproteobacteria
thip	Thiohalocapsa sp. PB	1385625	Bacteria	Pseudomonadota	Gammaproteobacteria
efe	Escherichia fergusonii	585054	Bacteria	Pseudomonadota	Gammaproteobacteria
halc	Halioglobus maricola	2601894	Bacteria	Pseudomonadota	Gammaproteobacteria
hmi	Hydrocarboniclastica marina	2259620	Bacteria	Pseudomonadota	Gammaproteobacteria
dji	Dyella jiangningensis	1379159	Bacteria	Pseudomonadota	Gammaproteobacteria
dze	Dickeya chrysanthemi	561229	Bacteria	Pseudomonadota	Gammaproteobacteria
ajo	Acinetobacter johnsonii	1242245	Bacteria	Pseudomonadota	Gammaproteobacteria
mad	Marinobacter adhaerens	225937	Bacteria	Pseudomonadota	Gammaproteobacteria
dtx	Dyella thiooxydans	445710	Bacteria	Pseudomonadota	Gammaproteobacteria
salh	Saliniradius amylolyticus	2183582	Bacteria	Pseudomonadota	Gammaproteobacteria
pchl	Pseudomonas chloritidismutans	203192	Bacteria	Pseudomonadota	Gammaproteobacteria
mfoi	Marinomonas foliarum	491950	Bacteria	Pseudomonadota	Gammaproteobacteria
kll	Klebsiella sp. LTGPAF	1905288	Bacteria	Pseudomonadota	Gammaproteobacteria
eas	Enterobacter soli	885040	Bacteria	Pseudomonadota	Gammaproteobacteria
hde	Candidatus Hamiltonella defensa	572265	Bacteria	Pseudomonadota	Gammaproteobacteria
pbz	Pseudomonas bijieensis	2681983	Bacteria	Pseudomonadota	Gammaproteobacteria
mesl	Methylobacter sp. S3L5C	2839024	Bacteria	Pseudomonadota	Gammaproteobacteria
cate	Saccharobesus litoralis	2172099	Bacteria	Pseudomonadota	Gammaproteobacteria
hav	Hafnia alvei	1453496	Bacteria	Pseudomonadota	Gammaproteobacteria
tht	Thalassotalea sp. HSM 43	2552945	Bacteria	Pseudomonadota	Gammaproteobacteria
clap	Cedecea lapagei	158823	Bacteria	Pseudomonadota	Gammaproteobacteria
hpaa	Haemophilus parahaemolyticus	735	Bacteria	Pseudomonadota	Gammaproteobacteria
lok	Legionella oakridgensis	1268635	Bacteria	Pseudomonadota	Gammaproteobacteria
ens	Enterobacter sp. DSM 30060	2747372	Bacteria	Pseudomonadota	Gammaproteobacteria
mprf	Marinomonas profundi	2726122	Bacteria	Pseudomonadota	Gammaproteobacteria
aci	Acinetobacter baylyi	62977	Bacteria	Pseudomonadota	Gammaproteobacteria
hmar	Hydrogenovibrio marinus	28885	Bacteria	Pseudomonadota	Gammaproteobacteria
pmex	Pseudoxanthomonas mexicana	128785	Bacteria	Pseudomonadota	Gammaproteobacteria
pata	Pseudomonas atacamensis	2565368	Bacteria	Pseudomonadota	Gammaproteobacteria
xcz	Xanthomonas cucurbitae	56453	Bacteria	Pseudomonadota	Gammaproteobacteria
ddc	Dickeya parazeae	590409	Bacteria	Pseudomonadota	Gammaproteobacteria
atn	Acinetobacter tandoii	202954	Bacteria	Pseudomonadota	Gammaproteobacteria
xbu	Xenorhabdus budapestensis	290110	Bacteria	Pseudomonadota	Gammaproteobacteria
sdf	Steroidobacter denitrificans	465721	Bacteria	Pseudomonadota	Gammaproteobacteria
ete	Edwardsiella anguillarum	667120	Bacteria	Pseudomonadota	Gammaproteobacteria
pazo	Pseudomonas azotoformans	47878	Bacteria	Pseudomonadota	Gammaproteobacteria
zal	Zhongshania aliphaticivorans	1470434	Bacteria	Pseudomonadota	Gammaproteobacteria
hag	Halomonas sp. GFAJ	1118153	Bacteria	Pseudomonadota	Gammaproteobacteria
kln	Pantoea rwandensis	1076550	Bacteria	Pseudomonadota	Gammaproteobacteria
sks	Salinivibrio kushneri	1908198	Bacteria	Pseudomonadota	Gammaproteobacteria
orb	Zophobihabitans entericus	1635327	Bacteria	Pseudomonadota	Gammaproteobacteria
eme	Candidatus Evansia muelleri	1495769	Bacteria	Pseudomonadota	Gammaproteobacteria
rpln	Raoultella planticola	575	Bacteria	Pseudomonadota	Gammaproteobacteria
laz	Lelliottia amnigena	61646	Bacteria	Pseudomonadota	Gammaproteobacteria
apag	Avibacterium paragallinarum	728	Bacteria	Pseudomonadota	Gammaproteobacteria
ajn	Acinetobacter junii	40215	Bacteria	Pseudomonadota	Gammaproteobacteria
xhd	Xanthomonas hydrangeae	2775159	Bacteria	Pseudomonadota	Gammaproteobacteria
tgr	Thioalkalivibrio sulfidiphilus	396588	Bacteria	Pseudomonadota	Gammaproteobacteria
mpri	Marinomonas primoryensis	178399	Bacteria	Pseudomonadota	Gammaproteobacteria
achi	Acinetobacter chinensis	2004650	Bacteria	Pseudomonadota	Gammaproteobacteria
epe	Erwinia persicina	55211	Bacteria	Pseudomonadota	Gammaproteobacteria
lee	Leclercia sp. W17	2282309	Bacteria	Pseudomonadota	Gammaproteobacteria
hhk	Halorhodospira halochloris	1052	Bacteria	Pseudomonadota	Gammaproteobacteria
pcab	Pseudomonas cannabina	757414	Bacteria	Pseudomonadota	Gammaproteobacteria
smaf	Serratia sp. FGI94	671990	Bacteria	Pseudomonadota	Gammaproteobacteria
dzc	Dickeya zeae	1427366	Bacteria	Pseudomonadota	Gammaproteobacteria
mety	Metakosakonia sp. MRY16	2487150	Bacteria	Pseudomonadota	Gammaproteobacteria
ahn	Atlantibacter hermannii	565	Bacteria	Pseudomonadota	Gammaproteobacteria
vaq	Vibrio aquimaris	2587862	Bacteria	Pseudomonadota	Gammaproteobacteria
xho	Xenorhabdus hominickii	351679	Bacteria	Pseudomonadota	Gammaproteobacteria
saln	Salinisphaera sp. LB1	2183911	Bacteria	Pseudomonadota	Gammaproteobacteria
aty	Acidiferrobacter thiooxydans	163359	Bacteria	Pseudomonadota	Gammaproteobacteria
awu	Acinetobacter wuhouensis	1879050	Bacteria	Pseudomonadota	Gammaproteobacteria
pset	Pseudomonas sp. TCU	1856685	Bacteria	Pseudomonadota	Gammaproteobacteria
sof	Serratia odorifera	618	Bacteria	Pseudomonadota	Gammaproteobacteria
hcs	Halomonas campaniensis	213554	Bacteria	Pseudomonadota	Gammaproteobacteria
bchr	Candidatus Blochmannia chromaiodes	1240471	Bacteria	Pseudomonadota	Gammaproteobacteria
eem	Enterobacteriaceae endosymbiont of Macroplea mutica	2675791	Bacteria	Pseudomonadota	Gammaproteobacteria
alc	Acinetobacter lactucae	1785128	Bacteria	Pseudomonadota	Gammaproteobacteria
kko	Kangiella koreensis	523791	Bacteria	Pseudomonadota	Gammaproteobacteria
sva	Sulfurifustis variabilis	1675686	Bacteria	Pseudomonadota	Gammaproteobacteria
sply	Serratia inhibens	1154756	Bacteria	Pseudomonadota	Gammaproteobacteria
paze	Pseudomonas azerbaijanoriens	2842350	Bacteria	Pseudomonadota	Gammaproteobacteria
spaq	Stenotrophomonas pavanii	487698	Bacteria	Pseudomonadota	Gammaproteobacteria
vcw	Venatorbacter cucullus	2661630	Bacteria	Pseudomonadota	Gammaproteobacteria
yin	Yersinia intermedia	631	Bacteria	Pseudomonadota	Gammaproteobacteria
pdw	Pseudomonas donghuensis	1163398	Bacteria	Pseudomonadota	Gammaproteobacteria
senm	secondary endosymbiont of Trabutina mannipara	1835721	Bacteria	Pseudomonadota	Gammaproteobacteria
hpiz	Halomonas piezotolerans	2609667	Bacteria	Pseudomonadota	Gammaproteobacteria
shew	Shewanella sp. WE21	2029986	Bacteria	Pseudomonadota	Gammaproteobacteria
sbk	Shewanella benthica	43661	Bacteria	Pseudomonadota	Gammaproteobacteria
apin	Candidatus Annandia pinicola	1345117	Bacteria	Pseudomonadota	Gammaproteobacteria
vna	Vibrio natriegens	1219067	Bacteria	Pseudomonadota	Gammaproteobacteria
wma	Wenzhouxiangella marina	1579979	Bacteria	Pseudomonadota	Gammaproteobacteria
paln	Pseudoalteromonas aliena	247523	Bacteria	Pseudomonadota	Gammaproteobacteria
thin	Candidatus Thioglobus sp. NP1	2508687	Bacteria	Pseudomonadota	Gammaproteobacteria
eho	Edwardsiella hoshinae	93378	Bacteria	Pseudomonadota	Gammaproteobacteria
spoi	Spongiibacter sp. IMCC21906	1620392	Bacteria	Pseudomonadota	Gammaproteobacteria
pum	Pseudomonas umsongensis	198618	Bacteria	Pseudomonadota	Gammaproteobacteria
eal	Escherichia albertii	1440052	Bacteria	Pseudomonadota	Gammaproteobacteria
oai	Oleispira antarctica	698738	Bacteria	Pseudomonadota	Gammaproteobacteria
psk	Pseudomonas sp. TKP	1415630	Bacteria	Pseudomonadota	Gammaproteobacteria
psen	Pseudoalteromonas sp. NC201	1514074	Bacteria	Pseudomonadota	Gammaproteobacteria
seds	Sedimenticola thiotaurini	1543721	Bacteria	Pseudomonadota	Gammaproteobacteria
lpop	Lonsdalea populi	1172565	Bacteria	Pseudomonadota	Gammaproteobacteria
emo	Entomomonas moraniae	2213226	Bacteria	Pseudomonadota	Gammaproteobacteria
psv	Pseudomonas sp. VLB120	69328	Bacteria	Pseudomonadota	Gammaproteobacteria
acii	Acidiferrobacter sp. SPIII_3	1281578	Bacteria	Pseudomonadota	Gammaproteobacteria
psgc	Pseudocitrobacter sp. G163CM	2891570	Bacteria	Pseudomonadota	Gammaproteobacteria
xal	Xanthomonas albilineans	380358	Bacteria	Pseudomonadota	Gammaproteobacteria
ehd	Candidatus Erwinia haradaeae	1922217	Bacteria	Pseudomonadota	Gammaproteobacteria
ppse	Pseudomonas oleovorans	1182590	Bacteria	Pseudomonadota	Gammaproteobacteria
dno	Dichelobacter nodosus	246195	Bacteria	Pseudomonadota	Gammaproteobacteria
ans	Arsenophonus nasoniae	638	Bacteria	Pseudomonadota	Gammaproteobacteria
ham	Halomonas sp. R57	1610576	Bacteria	Pseudomonadota	Gammaproteobacteria
sse	Shewanella sediminis	425104	Bacteria	Pseudomonadota	Gammaproteobacteria
dye	Dyella sp. M7H15	2501295	Bacteria	Pseudomonadota	Gammaproteobacteria
ebf	Enterobacteriaceae bacterium strain FGI 57	693444	Bacteria	Pseudomonadota	Gammaproteobacteria
aio	Actinobacillus indolicus	51049	Bacteria	Pseudomonadota	Gammaproteobacteria
halo	Halomonas sp. 1513	1883416	Bacteria	Pseudomonadota	Gammaproteobacteria
ecan	Enterobacter cancerogenus	69218	Bacteria	Pseudomonadota	Gammaproteobacteria
hsv	Halomonas sulfidivorans	2733488	Bacteria	Pseudomonadota	Gammaproteobacteria
esz	Escherichia sp. E4742	2044467	Bacteria	Pseudomonadota	Gammaproteobacteria
slj	Shewanella livingstonensis	150120	Bacteria	Pseudomonadota	Gammaproteobacteria
saz	Shewanella amazonensis	326297	Bacteria	Pseudomonadota	Gammaproteobacteria
lue	Lysobacter oculi	2698682	Bacteria	Pseudomonadota	Gammaproteobacteria
xve	Xanthomonas vesicatoria	925775	Bacteria	Pseudomonadota	Gammaproteobacteria
eeu	endosymbiont of Euscepes postfasciatus	650377	Bacteria	Pseudomonadota	Gammaproteobacteria
slit	Shewanella litorisediminis	1173586	Bacteria	Pseudomonadota	Gammaproteobacteria
pym	Pseudomonas yamanorum	515393	Bacteria	Pseudomonadota	Gammaproteobacteria
cro	Citrobacter rodentium	637910	Bacteria	Pseudomonadota	Gammaproteobacteria
smai	Shewanella maritima	2520507	Bacteria	Pseudomonadota	Gammaproteobacteria
alt	Alteromonas naphthalenivorans	715451	Bacteria	Pseudomonadota	Gammaproteobacteria
acav	Aeromonas caviae	648	Bacteria	Pseudomonadota	Gammaproteobacteria
sbj	Shewanella bicestrii	2018305	Bacteria	Pseudomonadota	Gammaproteobacteria
cdm	Cronobacter dublinensis	1159554	Bacteria	Pseudomonadota	Gammaproteobacteria
poj	Pseudomonas otitidis	319939	Bacteria	Pseudomonadota	Gammaproteobacteria
ppha	Pseudomonas phragmitis	1931241	Bacteria	Pseudomonadota	Gammaproteobacteria
ael	Aeromonas encheleia	73010	Bacteria	Pseudomonadota	Gammaproteobacteria
mard	Marinomonas arctica	383750	Bacteria	Pseudomonadota	Gammaproteobacteria
nhl	Nitrosococcus halophilus	472759	Bacteria	Pseudomonadota	Gammaproteobacteria
ljr	Legionella jordanis	456	Bacteria	Pseudomonadota	Gammaproteobacteria
psaz	Pseudoalteromonas sp. A25	116092	Bacteria	Pseudomonadota	Gammaproteobacteria
pmui	Pseudomonas multiresinivorans	95301	Bacteria	Pseudomonadota	Gammaproteobacteria
pre	Pseudomonas resinovorans	1245471	Bacteria	Pseudomonadota	Gammaproteobacteria
afus	Aequoribacter fuscus	2518989	Bacteria	Pseudomonadota	Gammaproteobacteria
rig	Candidatus Riesia sp. GBBU	1719125	Bacteria	Pseudomonadota	Gammaproteobacteria
panh	Pseudomonas anuradhapurensis	485870	Bacteria	Pseudomonadota	Gammaproteobacteria
png	Pseudoalteromonas nigrifaciens	28109	Bacteria	Pseudomonadota	Gammaproteobacteria
ads	Acinetobacter dispersus	70348	Bacteria	Pseudomonadota	Gammaproteobacteria
ala	Acinetobacter larvae	1789224	Bacteria	Pseudomonadota	Gammaproteobacteria
xtn	Xanthomonas translucens	487909	Bacteria	Pseudomonadota	Gammaproteobacteria
aprs	Acidihalobacter prosperus	160660	Bacteria	Pseudomonadota	Gammaproteobacteria
sfo	Chania multitudinisentens	1441930	Bacteria	Pseudomonadota	Gammaproteobacteria
pcam	Pseudomonas campi	2731681	Bacteria	Pseudomonadota	Gammaproteobacteria
pali	Psychrobacter alimentarius	261164	Bacteria	Pseudomonadota	Gammaproteobacteria
mpur	Marichromatium purpuratum	765910	Bacteria	Pseudomonadota	Gammaproteobacteria
moi	Moraxella ovis	29433	Bacteria	Pseudomonadota	Gammaproteobacteria
rma	Candidatus Ruthia magnifica	413404	Bacteria	Pseudomonadota	Gammaproteobacteria
acal	Acinetobacter calcoaceticus	471	Bacteria	Pseudomonadota	Gammaproteobacteria
pwy	Pseudomonas wayambapalatensis	485895	Bacteria	Pseudomonadota	Gammaproteobacteria
sgla	Shewanella glacialimarina	2590884	Bacteria	Pseudomonadota	Gammaproteobacteria
savi	Shewanella avicenniae	2814294	Bacteria	Pseudomonadota	Gammaproteobacteria
hol	Halomonas olivaria	390919	Bacteria	Pseudomonadota	Gammaproteobacteria
ged	Candidatus Gullanella endobia	1070130	Bacteria	Pseudomonadota	Gammaproteobacteria
pspi	Pseudohongiella spirulinae	1249552	Bacteria	Pseudomonadota	Gammaproteobacteria
afri	Allofrancisella frigidaquae	1085644	Bacteria	Pseudomonadota	Gammaproteobacteria
cir	Citrobacter sp. CFNIH10	1920110	Bacteria	Pseudomonadota	Gammaproteobacteria
eop	endosymbiont of Pachyrhynchus infernalis	1971488	Bacteria	Pseudomonadota	Gammaproteobacteria
paet	[Pasteurella] aerogenes	749	Bacteria	Pseudomonadota	Gammaproteobacteria
per	Pantoea eucrina	472693	Bacteria	Pseudomonadota	Gammaproteobacteria
hahe	Hahella sp. KA22	1628392	Bacteria	Pseudomonadota	Gammaproteobacteria
mos	Moraxella osloensis	34062	Bacteria	Pseudomonadota	Gammaproteobacteria
htr	Hydrogenovibrio thermophilus	265883	Bacteria	Pseudomonadota	Gammaproteobacteria
pfq	Pragia fontium	82985	Bacteria	Pseudomonadota	Gammaproteobacteria
colw	Colwellia sp. PAMC 21821	1816219	Bacteria	Pseudomonadota	Gammaproteobacteria
cko	Citrobacter koseri	290338	Bacteria	Pseudomonadota	Gammaproteobacteria
ncu	Neptunomonas concharum	1031538	Bacteria	Pseudomonadota	Gammaproteobacteria
ghl	Guyparkeria halophila	47960	Bacteria	Pseudomonadota	Gammaproteobacteria
enx	Enterobacter sp. E20	1560339	Bacteria	Pseudomonadota	Gammaproteobacteria
pdz	Phytobacter diazotrophicus	395631	Bacteria	Pseudomonadota	Gammaproteobacteria
palc	Pseudomonas alcaligenes	43263	Bacteria	Pseudomonadota	Gammaproteobacteria
halk	Halomonas alkaliphila	272774	Bacteria	Pseudomonadota	Gammaproteobacteria
lsd	Litorilituus sediminis	718192	Bacteria	Pseudomonadota	Gammaproteobacteria
asy	Candidatus Arsenophonus lipoptenae	634113	Bacteria	Pseudomonadota	Gammaproteobacteria
bgj	Brenneria goodwinii	1109412	Bacteria	Pseudomonadota	Gammaproteobacteria
lare	Lysobacter arenosi	2795387	Bacteria	Pseudomonadota	Gammaproteobacteria
apel	Alteromonas pelagimontana	1858656	Bacteria	Pseudomonadota	Gammaproteobacteria
zpl	Zymobacter palmae	33074	Bacteria	Pseudomonadota	Gammaproteobacteria
hay	Haemophilus sp. oral taxon 036	712310	Bacteria	Pseudomonadota	Gammaproteobacteria
mcel	Microbulbifer celer	435905	Bacteria	Pseudomonadota	Gammaproteobacteria
lha	Legionella hackeliae	449	Bacteria	Pseudomonadota	Gammaproteobacteria
mmob	Candidatus Methylospira mobilis	1808979	Bacteria	Pseudomonadota	Gammaproteobacteria
lwa	Legionella waltersii	66969	Bacteria	Pseudomonadota	Gammaproteobacteria
ladl	Legionella adelaidensis	45056	Bacteria	Pseudomonadota	Gammaproteobacteria
ppz	Pseudomonas poae	1282356	Bacteria	Pseudomonadota	Gammaproteobacteria
tni	Thioalkalivibrio nitratireducens	1255043	Bacteria	Pseudomonadota	Gammaproteobacteria
mpc	Marinomonas posidonica	491952	Bacteria	Pseudomonadota	Gammaproteobacteria
pcai	Pasteurella canis	753	Bacteria	Pseudomonadota	Gammaproteobacteria
pvb	Pseudoalteromonas viridis	339617	Bacteria	Pseudomonadota	Gammaproteobacteria
psos	Pseudomonas sp. Os17	1500686	Bacteria	Pseudomonadota	Gammaproteobacteria
woc	Woeseia oceani	1548547	Bacteria	Pseudomonadota	Gammaproteobacteria
por	Pseudomonas oryzihabitans	47885	Bacteria	Pseudomonadota	Gammaproteobacteria
gbi	Immundisolibacter cernigliae	1810504	Bacteria	Pseudomonadota	Gammaproteobacteria
apor	Actinobacillus porcitonsillarum	189834	Bacteria	Pseudomonadota	Gammaproteobacteria
pala	Providencia alcalifaciens	126385	Bacteria	Pseudomonadota	Gammaproteobacteria
micz	Microbulbifer sp. GL	2591606	Bacteria	Pseudomonadota	Gammaproteobacteria
tcx	Hydrogenovibrio crunogenus	317025	Bacteria	Pseudomonadota	Gammaproteobacteria
psw	Pseudomonas cremoricolorata	157783	Bacteria	Pseudomonadota	Gammaproteobacteria
kus	Kushneria konosiri	698828	Bacteria	Pseudomonadota	Gammaproteobacteria
foo	Francisella opportunistica	2016517	Bacteria	Pseudomonadota	Gammaproteobacteria
pfz	Pseudomonas fragi	296	Bacteria	Pseudomonadota	Gammaproteobacteria
gag	Glaciecola sp. 4H	983545	Bacteria	Pseudomonadota	Gammaproteobacteria
tse	Thiosulfatimonas sediminis	2675054	Bacteria	Pseudomonadota	Gammaproteobacteria
thig	Thiomicrorhabdus sediminis	2580412	Bacteria	Pseudomonadota	Gammaproteobacteria
pqi	Pseudomonas qingdaonensis	2056231	Bacteria	Pseudomonadota	Gammaproteobacteria
rfo	Reinekea forsetii	1336806	Bacteria	Pseudomonadota	Gammaproteobacteria
htt	Halomonas titanicae	664683	Bacteria	Pseudomonadota	Gammaproteobacteria
asr	Aeromonas schubertii	652	Bacteria	Pseudomonadota	Gammaproteobacteria
mko	Methylomonas koyamae	702114	Bacteria	Pseudomonadota	Gammaproteobacteria
ntg	Candidatus Nitrosacidococcus tergens	553981	Bacteria	Pseudomonadota	Gammaproteobacteria
serf	Serratia sp. FS14	1327989	Bacteria	Pseudomonadota	Gammaproteobacteria
sehc	secondary endosymbiont of Heteropsylla cubana	134287	Bacteria	Pseudomonadota	Gammaproteobacteria
bsun	Basfia succiniciproducens	653940	Bacteria	Pseudomonadota	Gammaproteobacteria
ptk	Pseudomonas tructae	2518644	Bacteria	Pseudomonadota	Gammaproteobacteria
ctel	Citrobacter telavivensis	2653932	Bacteria	Pseudomonadota	Gammaproteobacteria
cie	Citrobacter sp. CRE	1703250	Bacteria	Pseudomonadota	Gammaproteobacteria
ree	Raoultella electrica	1259973	Bacteria	Pseudomonadota	Gammaproteobacteria
adv	Acinetobacter defluvii	1871111	Bacteria	Pseudomonadota	Gammaproteobacteria
salz	Salmonella sp. SSDFZ69	2500543	Bacteria	Pseudomonadota	Gammaproteobacteria
tani	Candidatus Thiothrix anitrata	2823902	Bacteria	Pseudomonadota	Gammaproteobacteria
psyy	Psychrobacter sp. YP14	2203895	Bacteria	Pseudomonadota	Gammaproteobacteria
mpsy	Methylovulum psychrotolerans	1704499	Bacteria	Pseudomonadota	Gammaproteobacteria
msu	[Mannheimia] succiniciproducens	221988	Bacteria	Pseudomonadota	Gammaproteobacteria
kak	Ketobacter alkanivorans	1917421	Bacteria	Pseudomonadota	Gammaproteobacteria
den	Candidatus Doolittlea endobia	1778262	Bacteria	Pseudomonadota	Gammaproteobacteria
pbb	Thiopseudomonas alkaliphila	1697053	Bacteria	Pseudomonadota	Gammaproteobacteria
slq	Serratia liquefaciens	1346614	Bacteria	Pseudomonadota	Gammaproteobacteria
tmc	Tatlockia micdadei	451	Bacteria	Pseudomonadota	Gammaproteobacteria
stek	Stenotrophomonas sp. KCTC 12332	1793721	Bacteria	Pseudomonadota	Gammaproteobacteria
ebh	Bathymodiolus septemdierum thioautotrophic gill symbiont	1303921	Bacteria	Pseudomonadota	Gammaproteobacteria
hco	Halomonas chromatireducens	507626	Bacteria	Pseudomonadota	Gammaproteobacteria
mdn	Methylomonas denitrificans	1538553	Bacteria	Pseudomonadota	Gammaproteobacteria
ptt	Photorhabdus thracensis	230089	Bacteria	Pseudomonadota	Gammaproteobacteria
ttp	Thermochromatium tepidum	316276	Bacteria	Pseudomonadota	Gammaproteobacteria
vsp	Vibrio atlanticus	693153	Bacteria	Pseudomonadota	Gammaproteobacteria
acum	Acinetobacter cumulans	2136182	Bacteria	Pseudomonadota	Gammaproteobacteria
ppoa	Pectobacterium polaris	2042057	Bacteria	Pseudomonadota	Gammaproteobacteria
stem	Stenotrophomonas sp. MYb57	1827305	Bacteria	Pseudomonadota	Gammaproteobacteria
fpp	Frischella perrara	1267021	Bacteria	Pseudomonadota	Gammaproteobacteria
poi	Pseudomonas orientalis	76758	Bacteria	Pseudomonadota	Gammaproteobacteria
pbra	Pectobacterium brasiliense	180957	Bacteria	Pseudomonadota	Gammaproteobacteria
patl	Pasteurella atlantica	2827233	Bacteria	Pseudomonadota	Gammaproteobacteria
mbs	Marinobacter sp. BSs20148	490759	Bacteria	Pseudomonadota	Gammaproteobacteria
rpne	Rodentibacter pneumotropicus	758	Bacteria	Pseudomonadota	Gammaproteobacteria
pcar	Pseudoalteromonas carrageenovora	227	Bacteria	Pseudomonadota	Gammaproteobacteria
pgh	Photobacterium ganghwense	320778	Bacteria	Pseudomonadota	Gammaproteobacteria
vro	Vibrio rotiferianus	190895	Bacteria	Pseudomonadota	Gammaproteobacteria
serm	Serratia sp. MYb239	2033438	Bacteria	Pseudomonadota	Gammaproteobacteria
lcd	Legionella clemsonensis	1867846	Bacteria	Pseudomonadota	Gammaproteobacteria
spiz	Spiribacter sp. 2438	2666185	Bacteria	Pseudomonadota	Gammaproteobacteria
cber	Cognaticolwellia beringensis	1967665	Bacteria	Pseudomonadota	Gammaproteobacteria
ebi	Erwinia billingiae	634500	Bacteria	Pseudomonadota	Gammaproteobacteria
ttc	Thiohalobacter thiocyanaticus	585455	Bacteria	Pseudomonadota	Gammaproteobacteria
psec	Pseudomonas sp. CCOS 191	1649877	Bacteria	Pseudomonadota	Gammaproteobacteria
coz	Colwellia sp. PAMC 20917	1816218	Bacteria	Pseudomonadota	Gammaproteobacteria
lef	Lelliottia jeotgali	1907578	Bacteria	Pseudomonadota	Gammaproteobacteria
adi	Alcanivorax dieselolei	930169	Bacteria	Pseudomonadota	Gammaproteobacteria
sros	Spiribacter roseus	1855875	Bacteria	Pseudomonadota	Gammaproteobacteria
pbw	Pseudoalteromonas sp. Bsw20308	283699	Bacteria	Pseudomonadota	Gammaproteobacteria
pari	Pectobacterium aroidearum	1201031	Bacteria	Pseudomonadota	Gammaproteobacteria
shq	Shigella sp. PAMC 28760	1813821	Bacteria	Pseudomonadota	Gammaproteobacteria
ptz	Pseudomonas tensinigenes	2745511	Bacteria	Pseudomonadota	Gammaproteobacteria
fper	Francisella persica	1086726	Bacteria	Pseudomonadota	Gammaproteobacteria
cmik	Candidatus Mikella endobia	1778264	Bacteria	Pseudomonadota	Gammaproteobacteria
lsol	Lysobacter soli	453783	Bacteria	Pseudomonadota	Gammaproteobacteria
lyt	Lysobacter sp. TY2	2290922	Bacteria	Pseudomonadota	Gammaproteobacteria
pso	Psychrobacter sp. G	571800	Bacteria	Pseudomonadota	Gammaproteobacteria
pvr	Pseudomonas veronii	76761	Bacteria	Pseudomonadota	Gammaproteobacteria
vni	Vibrio nigripulchritudo	28173	Bacteria	Pseudomonadota	Gammaproteobacteria
lcp	Lysobacter capsici	435897	Bacteria	Pseudomonadota	Gammaproteobacteria
vsh	Vibrio mediterranei	689	Bacteria	Pseudomonadota	Gammaproteobacteria
iab	Idiomarina abyssalis	86102	Bacteria	Pseudomonadota	Gammaproteobacteria
stes	Stenotrophomonas sp. ASS1	2282124	Bacteria	Pseudomonadota	Gammaproteobacteria
plar	Candidatus Profftia lariciata	1987921	Bacteria	Pseudomonadota	Gammaproteobacteria
cyo	Citrobacter youngae	133448	Bacteria	Pseudomonadota	Gammaproteobacteria
krd	Kosakonia radicincitans	283686	Bacteria	Pseudomonadota	Gammaproteobacteria
par	Psychrobacter arcticus	259536	Bacteria	Pseudomonadota	Gammaproteobacteria
tkm	Thioalkalivibrio sp. K90mix	396595	Bacteria	Pseudomonadota	Gammaproteobacteria
ppav	Pectobacterium parvum	2778550	Bacteria	Pseudomonadota	Gammaproteobacteria
avt	Avibacterium volantium	762	Bacteria	Pseudomonadota	Gammaproteobacteria
pgy	Pseudomonas glycinae	1785145	Bacteria	Pseudomonadota	Gammaproteobacteria
pmoe	Pseudomonas monsensis	2745509	Bacteria	Pseudomonadota	Gammaproteobacteria
lug	Luteimonas granuli	1176533	Bacteria	Pseudomonadota	Gammaproteobacteria
brb	Brenneria rubrifaciens	55213	Bacteria	Pseudomonadota	Gammaproteobacteria
vga	Vibrio gazogenes	687	Bacteria	Pseudomonadota	Gammaproteobacteria
ebs	Ectothiorhodospira sp. BSL	1442136	Bacteria	Pseudomonadota	Gammaproteobacteria
pavl	Pseudomonas avellanae	46257	Bacteria	Pseudomonadota	Gammaproteobacteria
hhh	Halomonas hydrothermalis	115561	Bacteria	Pseudomonadota	Gammaproteobacteria
bec	Blochmannia endosymbiont of Colobopsis nipponica	2681987	Bacteria	Pseudomonadota	Gammaproteobacteria
hpeg	Halopseudomonas pelagia	553151	Bacteria	Pseudomonadota	Gammaproteobacteria
pmes	Paraglaciecola mesophila	197222	Bacteria	Pseudomonadota	Gammaproteobacteria
tig	Thioploca ingrica	40754	Bacteria	Pseudomonadota	Gammaproteobacteria
kar	Klebsiella africana	2489010	Bacteria	Pseudomonadota	Gammaproteobacteria
kqv	Klebsiella quasivariicola	2026240	Bacteria	Pseudomonadota	Gammaproteobacteria
salm	Salinimonas sediminis	2303538	Bacteria	Pseudomonadota	Gammaproteobacteria
pke	Pseudomonas kribbensis	1628086	Bacteria	Pseudomonadota	Gammaproteobacteria
etp	Erwinia tracheiphila	65700	Bacteria	Pseudomonadota	Gammaproteobacteria
pvk	Pseudomonas viciae	2505979	Bacteria	Pseudomonadota	Gammaproteobacteria
cfq	Citrobacter freundii complex sp. CFNIH3	2077147	Bacteria	Pseudomonadota	Gammaproteobacteria
kim	Kineobactrum salinum	2708301	Bacteria	Pseudomonadota	Gammaproteobacteria
vfu	Vibrio furnissii	903510	Bacteria	Pseudomonadota	Gammaproteobacteria
mej	Methylophaga nitratireducenticrescens	754476	Bacteria	Pseudomonadota	Gammaproteobacteria
hpr	Haemophilus parainfluenzae	862965	Bacteria	Pseudomonadota	Gammaproteobacteria
sutr	Suttonella sp. R2A3	2908648	Bacteria	Pseudomonadota	Gammaproteobacteria
aeh	Alkalilimnicola ehrlichii	187272	Bacteria	Pseudomonadota	Gammaproteobacteria
sbw	Candidatus Tachikawaea gelatinosa	1410383	Bacteria	Pseudomonadota	Gammaproteobacteria
aem	Aeromonas sp. CU5	2033033	Bacteria	Pseudomonadota	Gammaproteobacteria
pspg	Psychrobacter sp. P2G3	1699622	Bacteria	Pseudomonadota	Gammaproteobacteria
ksa	Kosakonia sacchari	1235834	Bacteria	Pseudomonadota	Gammaproteobacteria
seny	Sodalis endosymbiont of Henestaris halophilus	1929246	Bacteria	Pseudomonadota	Gammaproteobacteria
pur	Psychrobacter urativorans	45610	Bacteria	Pseudomonadota	Gammaproteobacteria
vfl	Vibrio fluvialis	676	Bacteria	Pseudomonadota	Gammaproteobacteria
alr	Alteromonas sp. RKMC	2267264	Bacteria	Pseudomonadota	Gammaproteobacteria
mell	Methylomonas sp. LL1	2785785	Bacteria	Pseudomonadota	Gammaproteobacteria
aid	Acinetobacter indicus	756892	Bacteria	Pseudomonadota	Gammaproteobacteria
phei	Providencia heimbachae	333962	Bacteria	Pseudomonadota	Gammaproteobacteria
yhi	Yersinia hibernica	2339259	Bacteria	Pseudomonadota	Gammaproteobacteria
lax	Leclercia adecarboxylata	83655	Bacteria	Pseudomonadota	Gammaproteobacteria
pshi	Plesiomonas shigelloides	703	Bacteria	Pseudomonadota	Gammaproteobacteria
mein	Methyloprofundus sp.	2020875	Bacteria	Pseudomonadota	Gammaproteobacteria
ariv	Aeromonas rivuli	648794	Bacteria	Pseudomonadota	Gammaproteobacteria
asei	Acinetobacter seifertii	1530123	Bacteria	Pseudomonadota	Gammaproteobacteria
ppis	Pseudoalteromonas piscicida	43662	Bacteria	Pseudomonadota	Gammaproteobacteria
ddq	Dickeya dianthicola	1306405	Bacteria	Pseudomonadota	Gammaproteobacteria
lyj	Lysobacter alkalisoli	2591633	Bacteria	Pseudomonadota	Gammaproteobacteria
ptrt	Pseudomonas tritici	2745518	Bacteria	Pseudomonadota	Gammaproteobacteria
lcas	Lysobacter caseinilyticus	2675101	Bacteria	Pseudomonadota	Gammaproteobacteria
fsm	Candidatus Fukatsuia symbiotica	1878942	Bacteria	Pseudomonadota	Gammaproteobacteria
paur	Pistricoccus aurantiacus	1883414	Bacteria	Pseudomonadota	Gammaproteobacteria
pey	Pantoea eucalypti	470933	Bacteria	Pseudomonadota	Gammaproteobacteria
ipi	Idiomarina piscisalsi	1096243	Bacteria	Pseudomonadota	Gammaproteobacteria
panp	Pantoea sp. PSNIH2	1484157	Bacteria	Pseudomonadota	Gammaproteobacteria
psym	Psychrosphaera ytuae	2820710	Bacteria	Pseudomonadota	Gammaproteobacteria
hmd	Halomonas meridiana	29570	Bacteria	Pseudomonadota	Gammaproteobacteria
bmar	Bermanella marisrubri	207949	Bacteria	Pseudomonadota	Gammaproteobacteria
abo	Alcanivorax borkumensis	393595	Bacteria	Pseudomonadota	Gammaproteobacteria
svo	Shewanella violacea	637905	Bacteria	Pseudomonadota	Gammaproteobacteria
swd	Shewanella woodyi	392500	Bacteria	Pseudomonadota	Gammaproteobacteria
spsw	Shewanella psychrophila	225848	Bacteria	Pseudomonadota	Gammaproteobacteria
rvc	Rahnella victoriana	1510570	Bacteria	Pseudomonadota	Gammaproteobacteria
nwr	Nitrosococcus wardiae	1814290	Bacteria	Pseudomonadota	Gammaproteobacteria
bpn	Candidatus Blochmannia pennsylvanicus	291272	Bacteria	Pseudomonadota	Gammaproteobacteria
pspo	Pseudoalteromonas spongiae	1117319	Bacteria	Pseudomonadota	Gammaproteobacteria
scaa	Shewanella carassii	1987584	Bacteria	Pseudomonadota	Gammaproteobacteria
frf	Francisella sp. FSC1006	1547445	Bacteria	Pseudomonadota	Gammaproteobacteria
misz	Methylomagnum ishizawai	1760988	Bacteria	Pseudomonadota	Gammaproteobacteria
psal	Piscirickettsia salmonis	1227812	Bacteria	Pseudomonadota	Gammaproteobacteria
pds	Photobacterium damselae	85581	Bacteria	Pseudomonadota	Gammaproteobacteria
thap	Thalassotalea sp. PS06	2594005	Bacteria	Pseudomonadota	Gammaproteobacteria
yfr	Yersinia frederiksenii	1454377	Bacteria	Pseudomonadota	Gammaproteobacteria
daq	Dickeya aquatica	1401087	Bacteria	Pseudomonadota	Gammaproteobacteria
theh	Thermomonas sp. HDW16	2714945	Bacteria	Pseudomonadota	Gammaproteobacteria
pses	Pseudomonas sp. StFLB209	1028989	Bacteria	Pseudomonadota	Gammaproteobacteria
aes	Aeromonas sp. ASNIH5	1758179	Bacteria	Pseudomonadota	Gammaproteobacteria
axe	Alcanivorax xenomutans	1094342	Bacteria	Pseudomonadota	Gammaproteobacteria
shn	Shewanella sp. ANA	94122	Bacteria	Pseudomonadota	Gammaproteobacteria
sdk	Shewanella dokdonensis	712036	Bacteria	Pseudomonadota	Gammaproteobacteria
ssem	Shewanella sedimentimangrovi	2814293	Bacteria	Pseudomonadota	Gammaproteobacteria
fcl	Frederiksenia canicola	123824	Bacteria	Pseudomonadota	Gammaproteobacteria
arj	Acinetobacter radioresistens	40216	Bacteria	Pseudomonadota	Gammaproteobacteria
pty	Pseudomonas toyotomiensis	554344	Bacteria	Pseudomonadota	Gammaproteobacteria
lbq	Lonsdalea britannica	1082704	Bacteria	Pseudomonadota	Gammaproteobacteria
reo	Candidatus Ruthia endofausta	2738852	Bacteria	Pseudomonadota	Gammaproteobacteria
alv	Allochromatium vinosum	572477	Bacteria	Pseudomonadota	Gammaproteobacteria
mvs	Moritella viscosa	80854	Bacteria	Pseudomonadota	Gammaproteobacteria
edw	Edwardsiella sp. EA181011	1578828	Bacteria	Pseudomonadota	Gammaproteobacteria
kqu	Klebsiella quasipneumoniae	1463165	Bacteria	Pseudomonadota	Gammaproteobacteria
lgt	Legionella geestiana	45065	Bacteria	Pseudomonadota	Gammaproteobacteria
prq	Providencia huaxiensis	2027290	Bacteria	Pseudomonadota	Gammaproteobacteria
vbr	Vibrio breoganii	553239	Bacteria	Pseudomonadota	Gammaproteobacteria
shl	Shewanella halifaxensis	458817	Bacteria	Pseudomonadota	Gammaproteobacteria
saly	Salinivibrio sp. YCSC6	2003370	Bacteria	Pseudomonadota	Gammaproteobacteria
prx	Pseudomonas rhodesiae	76760	Bacteria	Pseudomonadota	Gammaproteobacteria
njp	Neptunomonas japonica	1441457	Bacteria	Pseudomonadota	Gammaproteobacteria
ddd	Dickeya dadantii	198628	Bacteria	Pseudomonadota	Gammaproteobacteria
edl	Edwardsiella sp. LADL05	1650654	Bacteria	Pseudomonadota	Gammaproteobacteria
pkh	Pseudomonas khazarica	2502979	Bacteria	Pseudomonadota	Gammaproteobacteria
esh	Enterobacter sichuanensis	2071710	Bacteria	Pseudomonadota	Gammaproteobacteria
pakh	Photorhabdus akhurstii	171438	Bacteria	Pseudomonadota	Gammaproteobacteria
ptd	Pseudoalteromonas tetraodonis	43659	Bacteria	Pseudomonadota	Gammaproteobacteria
lum	Luteimonas chenhongjianii	2006110	Bacteria	Pseudomonadota	Gammaproteobacteria
haes	Halopseudomonas aestusnigri	857252	Bacteria	Pseudomonadota	Gammaproteobacteria
psyg	Psychrobacter sp. P11G5	1699624	Bacteria	Pseudomonadota	Gammaproteobacteria
bng	Brenneria nigrifluens	1121120	Bacteria	Pseudomonadota	Gammaproteobacteria
pkr	Pseudomonas koreensis	198620	Bacteria	Pseudomonadota	Gammaproteobacteria
pamg	Pseudomonas amygdali	129138	Bacteria	Pseudomonadota	Gammaproteobacteria
mmk	Morganella morganii	1124991	Bacteria	Pseudomonadota	Gammaproteobacteria
mint	Mixta intestinalis	1615494	Bacteria	Pseudomonadota	Gammaproteobacteria
ale	Alteromonas sp. Mac1	1777491	Bacteria	Pseudomonadota	Gammaproteobacteria
mpad	Methylomonas paludis	1173101	Bacteria	Pseudomonadota	Gammaproteobacteria
cell	Cellvibrio sp. PSBB006	1987723	Bacteria	Pseudomonadota	Gammaproteobacteria
llp	Litoricola lipolytica	418701	Bacteria	Pseudomonadota	Gammaproteobacteria
bfl	Candidatus Blochmannia floridanus	203907	Bacteria	Pseudomonadota	Gammaproteobacteria
kot	Kosakonia sp. CCTCC M2018092	2492396	Bacteria	Pseudomonadota	Gammaproteobacteria
acv	Acinetobacter sp. TGL	1407071	Bacteria	Pseudomonadota	Gammaproteobacteria
saga	Simiduia agarivorans	1117647	Bacteria	Pseudomonadota	Gammaproteobacteria
hsx	Halomonas sulfidoxydans	2733484	Bacteria	Pseudomonadota	Gammaproteobacteria
scot	Salinivibrio costicola	51367	Bacteria	Pseudomonadota	Gammaproteobacteria
mvr	Mannheimia sp. USDA	1432056	Bacteria	Pseudomonadota	Gammaproteobacteria
frc	Francisella frigiditurris	1542390	Bacteria	Pseudomonadota	Gammaproteobacteria
les	Legionella endosymbiont of Polyplax serrata	2005262	Bacteria	Pseudomonadota	Gammaproteobacteria
ome	Oleiphilus messinensis	141451	Bacteria	Pseudomonadota	Gammaproteobacteria
adp	Actinobacillus delphinicola	51161	Bacteria	Pseudomonadota	Gammaproteobacteria
tun	Thiothrix unzii	111769	Bacteria	Pseudomonadota	Gammaproteobacteria
tsb	Thiothrix subterranea	2735563	Bacteria	Pseudomonadota	Gammaproteobacteria
kas	Kluyvera ascorbata	51288	Bacteria	Pseudomonadota	Gammaproteobacteria
vag	Vibrio alginolyticus	1219076	Bacteria	Pseudomonadota	Gammaproteobacteria
buf	Buttiauxella sp. 3AFRM03	2479367	Bacteria	Pseudomonadota	Gammaproteobacteria
tho	Candidatus Thioglobus autotrophicus	1705394	Bacteria	Pseudomonadota	Gammaproteobacteria
blep	Beggiatoa leptomitoformis	288004	Bacteria	Pseudomonadota	Gammaproteobacteria
cyq	Cycloclasticus sp. P1	385025	Bacteria	Pseudomonadota	Gammaproteobacteria
ctu	Cronobacter turicensis	693216	Bacteria	Pseudomonadota	Gammaproteobacteria
frt	Francisella salina	573569	Bacteria	Pseudomonadota	Gammaproteobacteria
dja	Dyella japonica	1217721	Bacteria	Pseudomonadota	Gammaproteobacteria
ege	Erwinia gerundensis	1619313	Bacteria	Pseudomonadota	Gammaproteobacteria
ykr	Yersinia kristensenii	28152	Bacteria	Pseudomonadota	Gammaproteobacteria
tvi	Thiocystis violascens	765911	Bacteria	Pseudomonadota	Gammaproteobacteria
pbm	Pseudomonas balearica	1123016	Bacteria	Pseudomonadota	Gammaproteobacteria
mann	Mannheimia ovis	2679994	Bacteria	Pseudomonadota	Gammaproteobacteria
shf	Shewanella sp. FDAARGOS_354	1930557	Bacteria	Pseudomonadota	Gammaproteobacteria
pmam	Pseudomonas maumuensis	2842354	Bacteria	Pseudomonadota	Gammaproteobacteria
mgeo	Marinobacterium georgiense	48076	Bacteria	Pseudomonadota	Gammaproteobacteria
zdf	Zobellella denitrificans	347534	Bacteria	Pseudomonadota	Gammaproteobacteria
pea	Pseudoalteromonas espejiana	1314869	Bacteria	Pseudomonadota	Gammaproteobacteria
fmi	Francisella marina	2249302	Bacteria	Pseudomonadota	Gammaproteobacteria
rhd	Rhodanobacter denitrificans	666685	Bacteria	Pseudomonadota	Gammaproteobacteria
hel	Halomonas elongata	768066	Bacteria	Pseudomonadota	Gammaproteobacteria
ssal	Spiribacter salinus	1260251	Bacteria	Pseudomonadota	Gammaproteobacteria
squ	Serratia quinivorans	137545	Bacteria	Pseudomonadota	Gammaproteobacteria
mii	Microbulbifer sp. A4B17	359370	Bacteria	Pseudomonadota	Gammaproteobacteria
sgoe	Scandinavium goeteborgense	1851514	Bacteria	Pseudomonadota	Gammaproteobacteria
ppee	Proteus penneri	102862	Bacteria	Pseudomonadota	Gammaproteobacteria
rgl	Rhodanobacter glycinis	582702	Bacteria	Pseudomonadota	Gammaproteobacteria
msq	Marinobacter salinus	1874317	Bacteria	Pseudomonadota	Gammaproteobacteria
xpo	Xenorhabdus poinarii	1354304	Bacteria	Pseudomonadota	Gammaproteobacteria
amed	Aeromonas media	1208104	Bacteria	Pseudomonadota	Gammaproteobacteria
ocm	Oceanisphaera avium	1903694	Bacteria	Pseudomonadota	Gammaproteobacteria
panr	Pseudomonas antarctica	219572	Bacteria	Pseudomonadota	Gammaproteobacteria
ptw	Pseudomonas tohonis	2725477	Bacteria	Pseudomonadota	Gammaproteobacteria
gap	Gilliamella apicola	1196095	Bacteria	Pseudomonadota	Gammaproteobacteria
opo	Obesumbacterium proteus	82983	Bacteria	Pseudomonadota	Gammaproteobacteria
pez	Pseudomonas eucalypticola	2599595	Bacteria	Pseudomonadota	Gammaproteobacteria
thim	Thiocapsa sp.	2024551	Bacteria	Pseudomonadota	Gammaproteobacteria
sde	Saccharophagus degradans	203122	Bacteria	Pseudomonadota	Gammaproteobacteria
pws	Pectobacterium wasabiae	1175631	Bacteria	Pseudomonadota	Gammaproteobacteria
mbl	Moraxella bovoculi	386891	Bacteria	Pseudomonadota	Gammaproteobacteria
mbos	Mannheimia bovis	2770636	Bacteria	Pseudomonadota	Gammaproteobacteria
mlq	Marinobacter sp. LQ44	1749259	Bacteria	Pseudomonadota	Gammaproteobacteria
pdis	Pantoea dispersa	59814	Bacteria	Pseudomonadota	Gammaproteobacteria
prot	Proteus sp. CD3	1921565	Bacteria	Pseudomonadota	Gammaproteobacteria
chj	Cardiobacterium hominis	2718	Bacteria	Pseudomonadota	Gammaproteobacteria
tcn	Thermomonas carbonis	1463158	Bacteria	Pseudomonadota	Gammaproteobacteria
tcy	Thiomicrospira cyclica	717773	Bacteria	Pseudomonadota	Gammaproteobacteria
sok	Solimonas sp. K1W22B	2303331	Bacteria	Pseudomonadota	Gammaproteobacteria
asj	Acinetobacter schindleri	108981	Bacteria	Pseudomonadota	Gammaproteobacteria
lss	Legionella spiritensis	452	Bacteria	Pseudomonadota	Gammaproteobacteria
arv	Aeromonas rivipollensis	948519	Bacteria	Pseudomonadota	Gammaproteobacteria
msx	Marinobacter similis	1420916	Bacteria	Pseudomonadota	Gammaproteobacteria
tzo	Thiosulfativibrio zosterae	2675053	Bacteria	Pseudomonadota	Gammaproteobacteria
pmao	Pseudomonas marincola	437900	Bacteria	Pseudomonadota	Gammaproteobacteria
ysi	Yersinia similis	367190	Bacteria	Pseudomonadota	Gammaproteobacteria
psm	Pseudoalteromonas sp. SM9913	234831	Bacteria	Pseudomonadota	Gammaproteobacteria
ceq	Coxiella	1987500	Bacteria	Pseudomonadota	Gammaproteobacteria
nax	Aquisalimonas sp. 2447	2740807	Bacteria	Pseudomonadota	Gammaproteobacteria
biz	Brenneria izadpanahii	2722756	Bacteria	Pseudomonadota	Gammaproteobacteria
gps	Paraglaciecola psychrophila	1129794	Bacteria	Pseudomonadota	Gammaproteobacteria
ppet	Candidatus Purcelliella pentastirinorum	472834	Bacteria	Pseudomonadota	Gammaproteobacteria
mme	Marinomonas mediterranea	717774	Bacteria	Pseudomonadota	Gammaproteobacteria
pjp	Pseudoxanthomonas japonensis	69284	Bacteria	Pseudomonadota	Gammaproteobacteria
csed	Citrobacter sedlakii	67826	Bacteria	Pseudomonadota	Gammaproteobacteria
awd	Aliivibrio wodanis	80852	Bacteria	Pseudomonadota	Gammaproteobacteria
rev	Candidatus Reidiella endopervernicosa	2738883	Bacteria	Pseudomonadota	Gammaproteobacteria
pdag	Pasteurella dagmatis	754	Bacteria	Pseudomonadota	Gammaproteobacteria
spsh	Shewanella psychropiezotolerans	2593655	Bacteria	Pseudomonadota	Gammaproteobacteria
icp	Candidatus Ishikawaella capsulata	476281	Bacteria	Pseudomonadota	Gammaproteobacteria
cey	Candidatus Coxiella mudrowiae	2054173	Bacteria	Pseudomonadota	Gammaproteobacteria
dtl	Dyella telluris	2763498	Bacteria	Pseudomonadota	Gammaproteobacteria
scyp	Shewanella cyperi	2814292	Bacteria	Pseudomonadota	Gammaproteobacteria
pcd	Mixta calida	665913	Bacteria	Pseudomonadota	Gammaproteobacteria
xbc	Pseudolysobacter antarcticus	2511995	Bacteria	Pseudomonadota	Gammaproteobacteria
prr	Pseudoalteromonas rubra	43658	Bacteria	Pseudomonadota	Gammaproteobacteria
pxa	Pseudomonas xanthosomae	2842356	Bacteria	Pseudomonadota	Gammaproteobacteria
hvn	Halomonas venusta	44935	Bacteria	Pseudomonadota	Gammaproteobacteria
mari	Marinobacter sp. CP1	1671721	Bacteria	Pseudomonadota	Gammaproteobacteria
ppuj	Pectobacterium punjabense	2108399	Bacteria	Pseudomonadota	Gammaproteobacteria
cars	Citrobacter arsenatis	2546350	Bacteria	Pseudomonadota	Gammaproteobacteria
tbog	Thiocapsa bogorovii	521689	Bacteria	Pseudomonadota	Gammaproteobacteria
ssn	Shigella sonnei	300269	Bacteria	Pseudomonadota	Gammaproteobacteria
ssur	Serratia surfactantfaciens	2741499	Bacteria	Pseudomonadota	Gammaproteobacteria
srhz	Serratia rhizosphaerae	2597702	Bacteria	Pseudomonadota	Gammaproteobacteria
opf	Oceanisphaera profunda	1416627	Bacteria	Pseudomonadota	Gammaproteobacteria
micc	Microbulbifer aggregans	1769779	Bacteria	Pseudomonadota	Gammaproteobacteria
pci	Pseudomonas cichorii	1441629	Bacteria	Pseudomonadota	Gammaproteobacteria
eau	Enterobacter asburiae	1421338	Bacteria	Pseudomonadota	Gammaproteobacteria
salg	Shewanella algae	38313	Bacteria	Pseudomonadota	Gammaproteobacteria
psky	Pasteurella skyensis	97481	Bacteria	Pseudomonadota	Gammaproteobacteria
fau	Frateuria aurantia	767434	Bacteria	Pseudomonadota	Gammaproteobacteria
bsan	Bacterioplanes sanyensis	1249553	Bacteria	Pseudomonadota	Gammaproteobacteria
pcq	Pseudomonas citronellolis	53408	Bacteria	Pseudomonadota	Gammaproteobacteria
moz	Methylogaea oryzae	1295382	Bacteria	Pseudomonadota	Gammaproteobacteria
echg	Enterobacter chengduensis	2494701	Bacteria	Pseudomonadota	Gammaproteobacteria
enm	endosymbiont of unidentified scaly snail isolate Monju	1248727	Bacteria	Pseudomonadota	Gammaproteobacteria
veu	Vibrio europaeus	300876	Bacteria	Pseudomonadota	Gammaproteobacteria
psyp	Psychrobacter sp. PAMC27889	2565557	Bacteria	Pseudomonadota	Gammaproteobacteria
ppsy	Pseudomonas versuta	1788301	Bacteria	Pseudomonadota	Gammaproteobacteria
bhud	Bisgaardia hudsonensis	109472	Bacteria	Pseudomonadota	Gammaproteobacteria
mec	Methylophaga frappieri	754477	Bacteria	Pseudomonadota	Gammaproteobacteria
swp	Shewanella piezotolerans	225849	Bacteria	Pseudomonadota	Gammaproteobacteria
vsc	Vibrio scophthalmi	45658	Bacteria	Pseudomonadota	Gammaproteobacteria
hhc	Ectothiorhodospira haloalkaliphila	421628	Bacteria	Pseudomonadota	Gammaproteobacteria
sra	Serratia sp. AS13	768493	Bacteria	Pseudomonadota	Gammaproteobacteria
pmos	Pseudomonas soli	1306993	Bacteria	Pseudomonadota	Gammaproteobacteria
citz	Citrobacter tructae	2562449	Bacteria	Pseudomonadota	Gammaproteobacteria
gqu	Gibbsiella quercinecans	929813	Bacteria	Pseudomonadota	Gammaproteobacteria
nik	Nitrincola iocasae	2614693	Bacteria	Pseudomonadota	Gammaproteobacteria
tao	Thiomicrospira aerophila	717772	Bacteria	Pseudomonadota	Gammaproteobacteria
fgu	Allofrancisella guangzhouensis	594679	Bacteria	Pseudomonadota	Gammaproteobacteria
shw	Shewanella sp. W3	351745	Bacteria	Pseudomonadota	Gammaproteobacteria
tsy	Candidatus Thiodictyon syntrophicum	1166950	Bacteria	Pseudomonadota	Gammaproteobacteria
kgr	Klebsiella grimontii	2058152	Bacteria	Pseudomonadota	Gammaproteobacteria
oce	Oceanimonas sp. GK1	511062	Bacteria	Pseudomonadota	Gammaproteobacteria
vka	Vibrio kanaloae	170673	Bacteria	Pseudomonadota	Gammaproteobacteria
gni	Glaciecola nitratireducens	1085623	Bacteria	Pseudomonadota	Gammaproteobacteria
cfd	Citrobacter freundii	1333848	Bacteria	Pseudomonadota	Gammaproteobacteria
acd	Acinetobacter oleivorans	436717	Bacteria	Pseudomonadota	Gammaproteobacteria
kuy	Kushneria phosphatilytica	657387	Bacteria	Pseudomonadota	Gammaproteobacteria
maga	Microbulbifer agarilyticus	260552	Bacteria	Pseudomonadota	Gammaproteobacteria
pmaa	Pseudoalteromonas marina	267375	Bacteria	Pseudomonadota	Gammaproteobacteria
vow	Vibrio owensii	696485	Bacteria	Pseudomonadota	Gammaproteobacteria
ema	Escherichia marmotae	1499973	Bacteria	Pseudomonadota	Gammaproteobacteria
pin	Psychromonas ingrahamii	357804	Bacteria	Pseudomonadota	Gammaproteobacteria
haeg	Haemophilus aegyptius	197575	Bacteria	Pseudomonadota	Gammaproteobacteria
seur	Shewanella eurypsychrophilus	2593656	Bacteria	Pseudomonadota	Gammaproteobacteria
ptv	Pseudomonas trivialis	200450	Bacteria	Pseudomonadota	Gammaproteobacteria
hhu	Halomonas huangheensis	1178482	Bacteria	Pseudomonadota	Gammaproteobacteria
psya	Psychrobacter sp. AntiMn	1720344	Bacteria	Pseudomonadota	Gammaproteobacteria
phv	Pseudomonas hamedanensis	2745504	Bacteria	Pseudomonadota	Gammaproteobacteria
hha	Halorhodospira halophila	349124	Bacteria	Pseudomonadota	Gammaproteobacteria
smaa	Salinimonas marina	2785918	Bacteria	Pseudomonadota	Gammaproteobacteria
vqi	Vibrio qinghaiensis	2025808	Bacteria	Pseudomonadota	Gammaproteobacteria
cbra	Citrobacter braakii	57706	Bacteria	Pseudomonadota	Gammaproteobacteria
ent	Enterobacter sp. 638	399742	Bacteria	Pseudomonadota	Gammaproteobacteria
vta	Vibrio tapetis	1671868	Bacteria	Pseudomonadota	Gammaproteobacteria
ttu	Teredinibacter turnerae	377629	Bacteria	Pseudomonadota	Gammaproteobacteria
paqu	Pectobacterium aquaticum	2204145	Bacteria	Pseudomonadota	Gammaproteobacteria
sja	Shewanella japonica	93973	Bacteria	Pseudomonadota	Gammaproteobacteria
vnl	Vibrio neocaledonicus	1208308	Bacteria	Pseudomonadota	Gammaproteobacteria
tmb	Thioflavicoccus mobilis	765912	Bacteria	Pseudomonadota	Gammaproteobacteria
palh	Pantoea alhagi	1891675	Bacteria	Pseudomonadota	Gammaproteobacteria
aln	Alcanivorax sp. NBRC 101098	1113728	Bacteria	Pseudomonadota	Gammaproteobacteria
sny	Candidatus Schneideria nysicola	1081631	Bacteria	Pseudomonadota	Gammaproteobacteria
salk	Salinimonas iocasae	2572577	Bacteria	Pseudomonadota	Gammaproteobacteria
gsn	Gynuella sunshinyii	1445510	Bacteria	Pseudomonadota	Gammaproteobacteria
marj	Marinobacter sp. JH2	2547598	Bacteria	Pseudomonadota	Gammaproteobacteria
cend	Coxiella endosymbiont of Amblyomma sculptum	2487929	Bacteria	Pseudomonadota	Gammaproteobacteria
gle	Glaesserella sp. 15	2030797	Bacteria	Pseudomonadota	Gammaproteobacteria
ppj	Pseudomonas plecoglossicida	70775	Bacteria	Pseudomonadota	Gammaproteobacteria
kor	Kosakonia oryzae	497725	Bacteria	Pseudomonadota	Gammaproteobacteria
pes	Candidatus Sodalis pierantonius	2342	Bacteria	Pseudomonadota	Gammaproteobacteria
lei	Leclercia sp. LSNIH1	1920114	Bacteria	Pseudomonadota	Gammaproteobacteria
htx	Halomonas tianxiuensis	2497861	Bacteria	Pseudomonadota	Gammaproteobacteria
nwa	Nitrosococcus watsonii	105559	Bacteria	Pseudomonadota	Gammaproteobacteria
fes	Ferrimonas lipolytica	2724191	Bacteria	Pseudomonadota	Gammaproteobacteria
rbad	Rouxiella badensis	1646377	Bacteria	Pseudomonadota	Gammaproteobacteria
paew	Paraneptunicella aestuarii	2831148	Bacteria	Pseudomonadota	Gammaproteobacteria
pcv	Pectobacterium odoriferum	78398	Bacteria	Pseudomonadota	Gammaproteobacteria
aall	Aeromonas allosaccharophila	656	Bacteria	Pseudomonadota	Gammaproteobacteria
tbn	Thiolapillus brandeum	1076588	Bacteria	Pseudomonadota	Gammaproteobacteria
hpit	Haemophilus pittmaniae	249188	Bacteria	Pseudomonadota	Gammaproteobacteria
dko	Dokdonella koreensis	1300342	Bacteria	Pseudomonadota	Gammaproteobacteria
xhy	Xanthomonas hyacinthi	56455	Bacteria	Pseudomonadota	Gammaproteobacteria
tlo	Thiothrix litoralis	2891210	Bacteria	Pseudomonadota	Gammaproteobacteria
gpb	gamma proteobacterium HdN1	83406	Bacteria	Pseudomonadota	Gammaproteobacteria
xsa	Xanthomonas sacchari	56458	Bacteria	Pseudomonadota	Gammaproteobacteria
mmaa	Moritella marina	1202962	Bacteria	Pseudomonadota	Gammaproteobacteria
ppsl	Pseudomonas psychrotolerans	237610	Bacteria	Pseudomonadota	Gammaproteobacteria
rbd	Aerosticca soli	2010829	Bacteria	Pseudomonadota	Gammaproteobacteria
pasg	Pseudomonas asgharzadehiana	2842349	Bacteria	Pseudomonadota	Gammaproteobacteria
atep	Allochromatium tepidum	553982	Bacteria	Pseudomonadota	Gammaproteobacteria
cps	Colwellia psychrerythraea	167879	Bacteria	Pseudomonadota	Gammaproteobacteria
haxi	Halomonas axialensis	115555	Bacteria	Pseudomonadota	Gammaproteobacteria
psd	Pseudoxanthomonas spadix	1045855	Bacteria	Pseudomonadota	Gammaproteobacteria
kin	Phytobacter ursingii	1972431	Bacteria	Pseudomonadota	Gammaproteobacteria
xan	Xanthomonas sp. ISO98C4	1680158	Bacteria	Pseudomonadota	Gammaproteobacteria
snan	Spongiibacter nanhainus	2794344	Bacteria	Pseudomonadota	Gammaproteobacteria
hhz	Haemophilus haemolyticus	726	Bacteria	Pseudomonadota	Gammaproteobacteria
vtu	Vibrio tubiashii	1051646	Bacteria	Pseudomonadota	Gammaproteobacteria
pay	Photorhabdus asymbiotica	291112	Bacteria	Pseudomonadota	Gammaproteobacteria
yma	Yersinia massiliensis	419257	Bacteria	Pseudomonadota	Gammaproteobacteria
pnn	Pseudomonas nanhaiensis	2830842	Bacteria	Pseudomonadota	Gammaproteobacteria
mya	Moritella yayanosii	69539	Bacteria	Pseudomonadota	Gammaproteobacteria
plul	Pseudomonas luteola	47886	Bacteria	Pseudomonadota	Gammaproteobacteria
cif	Citrobacter sp. FDAARGOS_156	1702170	Bacteria	Pseudomonadota	Gammaproteobacteria
pagc	Pantoea agglomerans	549	Bacteria	Pseudomonadota	Gammaproteobacteria
dic	Dickeya poaceiphila	568768	Bacteria	Pseudomonadota	Gammaproteobacteria
psed	Pseudomonas sp. R2A2	2213057	Bacteria	Pseudomonadota	Gammaproteobacteria
aed	Arsenophonus endosymbiont of Aphis craccivora	1231049	Bacteria	Pseudomonadota	Gammaproteobacteria
ben	Blochmannia endosymbiont of Camponotus	1505597	Bacteria	Pseudomonadota	Gammaproteobacteria
cfar	Citrobacter farmeri	67824	Bacteria	Pseudomonadota	Gammaproteobacteria
paga	Pseudoalteromonas agarivorans	1312369	Bacteria	Pseudomonadota	Gammaproteobacteria
bthg	Bathymodiolus thermophilus thioautotrophic gill symbiont	2360	Bacteria	Pseudomonadota	Gammaproteobacteria
pant	Pantoea sp. PSNIH1	1484158	Bacteria	Pseudomonadota	Gammaproteobacteria
sfr	Shewanella frigidimarina	318167	Bacteria	Pseudomonadota	Gammaproteobacteria
mbur	Methylotuvimicrobium buryatense	95641	Bacteria	Pseudomonadota	Gammaproteobacteria
ppsh	Pseudomonas psychrophila	122355	Bacteria	Pseudomonadota	Gammaproteobacteria
rip	Candidatus Riesia pediculicola	515618	Bacteria	Pseudomonadota	Gammaproteobacteria
sect	secondary endosymbiont of Ctenarytaina eucalypti	1199245	Bacteria	Pseudomonadota	Gammaproteobacteria
eep	Enterobacteriaceae endosymbiont of Plateumaris pusilla	2675795	Bacteria	Pseudomonadota	Gammaproteobacteria
fce	Flagellatimonas centrodinii	2806210	Bacteria	Pseudomonadota	Gammaproteobacteria
tvr	Thioalkalivibrio versutus	106634	Bacteria	Pseudomonadota	Gammaproteobacteria
mmai	Methylocaldum marinum	1432792	Bacteria	Pseudomonadota	Gammaproteobacteria
sacz	Stenotrophomonas acidaminiphila	128780	Bacteria	Pseudomonadota	Gammaproteobacteria
pia	Pseudoalteromonas issachenkonii	152297	Bacteria	Pseudomonadota	Gammaproteobacteria
erj	Erwinia sp. Ejp617	215689	Bacteria	Pseudomonadota	Gammaproteobacteria
cpot	Citrobacter portucalensis	1639133	Bacteria	Pseudomonadota	Gammaproteobacteria
slim	Sulfuricaulis limicola	1620215	Bacteria	Pseudomonadota	Gammaproteobacteria
sod	Sodalis praecaptivus	1239307	Bacteria	Pseudomonadota	Gammaproteobacteria
this	Candidatus Thiothrix singaporensis	2799669	Bacteria	Pseudomonadota	Gammaproteobacteria
son	Shewanella oneidensis	211586	Bacteria	Pseudomonadota	Gammaproteobacteria
mbah	Aquirhabdus parva	2283318	Bacteria	Pseudomonadota	Gammaproteobacteria
lmb	Lysobacter maris	1605891	Bacteria	Pseudomonadota	Gammaproteobacteria
pfx	Pseudomonas lurida	244566	Bacteria	Pseudomonadota	Gammaproteobacteria
sgl	Sodalis glossinidius	343509	Bacteria	Pseudomonadota	Gammaproteobacteria
psyc	Psychrobacter sp. DAB_AL43B	1028416	Bacteria	Pseudomonadota	Gammaproteobacteria
cmai	Cobetia marina	28258	Bacteria	Pseudomonadota	Gammaproteobacteria
sten	Stenotrophomonas sp. WZN	2005046	Bacteria	Pseudomonadota	Gammaproteobacteria
acw	Acinetobacter sp. DUT	1809055	Bacteria	Pseudomonadota	Gammaproteobacteria
rhae	Rodentibacter haemolyticus	2778911	Bacteria	Pseudomonadota	Gammaproteobacteria
ler	Leclercia sp. Colony189	2681309	Bacteria	Pseudomonadota	Gammaproteobacteria
eor	Candidatus Nardonella dryophthoridicola	1972133	Bacteria	Pseudomonadota	Gammaproteobacteria
alj	Acinetobacter lanii	2715163	Bacteria	Pseudomonadota	Gammaproteobacteria
cyy	Cycloclasticus sp. PY97N	728003	Bacteria	Pseudomonadota	Gammaproteobacteria
tau	Tolumonas auensis	595494	Bacteria	Pseudomonadota	Gammaproteobacteria
pshh	Pseudomonas shahriarae	2745512	Bacteria	Pseudomonadota	Gammaproteobacteria
xva	Xanthomonas vasicola	325776	Bacteria	Pseudomonadota	Gammaproteobacteria
fnn	Francisella noatunensis	1089434	Bacteria	Pseudomonadota	Gammaproteobacteria
srh	Stenotrophomonas rhizophila	216778	Bacteria	Pseudomonadota	Gammaproteobacteria
pmai	Paraphotobacterium marinum	1755811	Bacteria	Pseudomonadota	Gammaproteobacteria
ebg	Enterobacter bugandensis	881260	Bacteria	Pseudomonadota	Gammaproteobacteria
pge	Pluralibacter gergoviae	61647	Bacteria	Pseudomonadota	Gammaproteobacteria
vmi	Vibrio mimicus	674	Bacteria	Pseudomonadota	Gammaproteobacteria
mmw	Marinomonas sp. MWYL1	400668	Bacteria	Pseudomonadota	Gammaproteobacteria
prg	Providencia rettgeri	587	Bacteria	Pseudomonadota	Gammaproteobacteria
plz	Pseudoalteromonas luteoviolacea	43657	Bacteria	Pseudomonadota	Gammaproteobacteria
kie	Kluyvera intermedia	61648	Bacteria	Pseudomonadota	Gammaproteobacteria
gan	Gallibacterium anatis	1005058	Bacteria	Pseudomonadota	Gammaproteobacteria
cpar	Citrobacter pasteurii	1563222	Bacteria	Pseudomonadota	Gammaproteobacteria
spl	Shewanella pealeana	398579	Bacteria	Pseudomonadota	Gammaproteobacteria
yak	Yersinia aleksiciae	263819	Bacteria	Pseudomonadota	Gammaproteobacteria
sini	Sinimarinibacterium sp. NLF	2698684	Bacteria	Pseudomonadota	Gammaproteobacteria
enk	Enterobacter sp. AN	2894203	Bacteria	Pseudomonadota	Gammaproteobacteria
lfa	Legionella fallonii	1212491	Bacteria	Pseudomonadota	Gammaproteobacteria
idt	Idiomarina sp. OT37	2100422	Bacteria	Pseudomonadota	Gammaproteobacteria
haa	Halotalea alkalilenta	376489	Bacteria	Pseudomonadota	Gammaproteobacteria
pie	Pseudomonas iranensis	2745503	Bacteria	Pseudomonadota	Gammaproteobacteria
sinc	Stenotrophomonas indicatrix	2045451	Bacteria	Pseudomonadota	Gammaproteobacteria
asha	Acinetobacter shaoyimingii	2715164	Bacteria	Pseudomonadota	Gammaproteobacteria
pfuw	Pseudomonas furukawaii	1149133	Bacteria	Pseudomonadota	Gammaproteobacteria
vok	Candidatus Vesicomyosocius okutanii	412965	Bacteria	Pseudomonadota	Gammaproteobacteria
sfj	Serratia ficaria	61651	Bacteria	Pseudomonadota	Gammaproteobacteria
com	Colwellia sp. MT41	58049	Bacteria	Pseudomonadota	Gammaproteobacteria
hsr	Halomonas sulfidaeris	115553	Bacteria	Pseudomonadota	Gammaproteobacteria
llo	Legionella longbeachae	661367	Bacteria	Pseudomonadota	Gammaproteobacteria
pcg	Pseudomonas corrugata	47879	Bacteria	Pseudomonadota	Gammaproteobacteria
pdr	Pseudomonas sp. ATCC 13867	1294143	Bacteria	Pseudomonadota	Gammaproteobacteria
csa	Chromohalobacter salexigens	290398	Bacteria	Pseudomonadota	Gammaproteobacteria
mmt	Methylomonas methanica	857087	Bacteria	Pseudomonadota	Gammaproteobacteria
pvg	Proteus vulgaris	585	Bacteria	Pseudomonadota	Gammaproteobacteria
pstw	Pantoea stewartii	660596	Bacteria	Pseudomonadota	Gammaproteobacteria
vdb	Vibrio diabolicus	50719	Bacteria	Pseudomonadota	Gammaproteobacteria
dso	Dickeya solani	1225786	Bacteria	Pseudomonadota	Gammaproteobacteria
vcc	Vibrio cyclitrophicus	47951	Bacteria	Pseudomonadota	Gammaproteobacteria
psej	Pseudomonas sediminis	1691904	Bacteria	Pseudomonadota	Gammaproteobacteria
haf	Halomonas sp. SF2003	2136172	Bacteria	Pseudomonadota	Gammaproteobacteria
msr	Marinobacter salarius	1420917	Bacteria	Pseudomonadota	Gammaproteobacteria
ppv	Pseudomonas parafulva	157782	Bacteria	Pseudomonadota	Gammaproteobacteria
alg	Aquicella lusitana	254246	Bacteria	Pseudomonadota	Gammaproteobacteria
cja	Cellvibrio japonicus	498211	Bacteria	Pseudomonadota	Gammaproteobacteria
sym	Candidatus Symbiopectobacterium sp. SyEd1	2871826	Bacteria	Pseudomonadota	Gammaproteobacteria
psam	Pseudomonas salmasensis	2745514	Bacteria	Pseudomonadota	Gammaproteobacteria
llg	Legionella lansingensis	45067	Bacteria	Pseudomonadota	Gammaproteobacteria
pxi	Pseudoalteromonas xiamenensis	882626	Bacteria	Pseudomonadota	Gammaproteobacteria
xar	Xanthomonas arboricola	56448	Bacteria	Pseudomonadota	Gammaproteobacteria
cui	Cronobacter universalis	1074000	Bacteria	Pseudomonadota	Gammaproteobacteria
sade	Candidatus Steffania adelgidicola	1076626	Bacteria	Pseudomonadota	Gammaproteobacteria
pfk	Pseudomonas frederiksbergensis	104087	Bacteria	Pseudomonadota	Gammaproteobacteria
xfr	Xanthomonas fragariae	48664	Bacteria	Pseudomonadota	Gammaproteobacteria
pat	Pseudoalteromonas atlantica	342610	Bacteria	Pseudomonadota	Gammaproteobacteria
pcr	Psychrobacter cryohalolentis	335284	Bacteria	Pseudomonadota	Gammaproteobacteria
srs	Serratia sp. AS12	768490	Bacteria	Pseudomonadota	Gammaproteobacteria
gho	Grimontia hollisae	673	Bacteria	Pseudomonadota	Gammaproteobacteria
plq	Pseudomonas lundensis	86185	Bacteria	Pseudomonadota	Gammaproteobacteria
hbe	Halomonas beimenensis	475662	Bacteria	Pseudomonadota	Gammaproteobacteria
vsr	Vibrio spartinae	1918945	Bacteria	Pseudomonadota	Gammaproteobacteria
kpse	Kosakonia pseudosacchari	1646340	Bacteria	Pseudomonadota	Gammaproteobacteria
vsa	Aliivibrio salmonicida	316275	Bacteria	Pseudomonadota	Gammaproteobacteria
vex	Vibrio antiquarius	150340	Bacteria	Pseudomonadota	Gammaproteobacteria
kco	Kosakonia cowanii	1300165	Bacteria	Pseudomonadota	Gammaproteobacteria
saes	Shewanella aestuarii	1028752	Bacteria	Pseudomonadota	Gammaproteobacteria
palv	Pseudomonas alvandae	2842348	Bacteria	Pseudomonadota	Gammaproteobacteria
kgo	Kluyvera genomosp. 3	2774055	Bacteria	Pseudomonadota	Gammaproteobacteria
pseo	Pseudoalteromonas piratica	1348114	Bacteria	Pseudomonadota	Gammaproteobacteria
ajd	Aeromonas jandaei	650	Bacteria	Pseudomonadota	Gammaproteobacteria
pmuy	Pseudomonas muyukensis	2842357	Bacteria	Pseudomonadota	Gammaproteobacteria
pfv	Pseudomonas fulva	743720	Bacteria	Pseudomonadota	Gammaproteobacteria
cmw	Cronobacter muytjensii	1159613	Bacteria	Pseudomonadota	Gammaproteobacteria
psil	Pseudomonas silesiensis	1853130	Bacteria	Pseudomonadota	Gammaproteobacteria
pgb	Photobacterium gaetbulicola	658445	Bacteria	Pseudomonadota	Gammaproteobacteria
mah	Methylotuvimicrobium alcaliphilum	1091494	Bacteria	Pseudomonadota	Gammaproteobacteria
aeu	Actinobacillus equuli	202947	Bacteria	Pseudomonadota	Gammaproteobacteria
etc	Edwardsiella piscicida	1288122	Bacteria	Pseudomonadota	Gammaproteobacteria
agu	Acinetobacter guillouiae	106649	Bacteria	Pseudomonadota	Gammaproteobacteria
osg	Oceanicoccus sagamiensis	716816	Bacteria	Pseudomonadota	Gammaproteobacteria
msec	Marinobacterium sediminicola	518898	Bacteria	Pseudomonadota	Gammaproteobacteria
ppuu	Pseudomonas sp. UW4	1207075	Bacteria	Pseudomonadota	Gammaproteobacteria
ooi	Otariodibacter oris	1032623	Bacteria	Pseudomonadota	Gammaproteobacteria
xdo	Xenorhabdus doucetiae	351671	Bacteria	Pseudomonadota	Gammaproteobacteria
eame	Ewingella americana	41202	Bacteria	Pseudomonadota	Gammaproteobacteria
leh	Leclercia sp. LSNIH3	1920116	Bacteria	Pseudomonadota	Gammaproteobacteria
pagr	Permianibacter aggregans	1510150	Bacteria	Pseudomonadota	Gammaproteobacteria
prj	Providencia rustigianii	158850	Bacteria	Pseudomonadota	Gammaproteobacteria
mca	Methylococcus capsulatus	243233	Bacteria	Pseudomonadota	Gammaproteobacteria
pdj	Pseudoalteromonas donghaensis	621376	Bacteria	Pseudomonadota	Gammaproteobacteria
pst	Pseudomonas syringae group genomosp. 3	223283	Bacteria	Pseudomonadota	Gammaproteobacteria
adh	Aeromonas dhakensis	196024	Bacteria	Pseudomonadota	Gammaproteobacteria
tsn	Candidatus Pseudothioglobus singularis	1125411	Bacteria	Pseudomonadota	Gammaproteobacteria
rtg	Raoultella terrigena	577	Bacteria	Pseudomonadota	Gammaproteobacteria
hcam	Halomonas campisalis	74661	Bacteria	Pseudomonadota	Gammaproteobacteria
pman	Pseudomonas mandelii	1147786	Bacteria	Pseudomonadota	Gammaproteobacteria
suri	Serratia ureilytica	300181	Bacteria	Pseudomonadota	Gammaproteobacteria
plal	Pseudomonas lalkuanensis	2604832	Bacteria	Pseudomonadota	Gammaproteobacteria
frm	Francisella sp. MA067296	475375	Bacteria	Pseudomonadota	Gammaproteobacteria
ssz	Serratia symbiotica	568817	Bacteria	Pseudomonadota	Gammaproteobacteria
erwi	Erwinia sp. J780	2681984	Bacteria	Pseudomonadota	Gammaproteobacteria
spe	Serratia proteamaculans	399741	Bacteria	Pseudomonadota	Gammaproteobacteria
aet	Arsenophonus endosymbiont of Apis mellifera	1541805	Bacteria	Pseudomonadota	Gammaproteobacteria
mnn	Moraxella nonliquefaciens	478	Bacteria	Pseudomonadota	Gammaproteobacteria
pgz	Mixta gaviniae	665914	Bacteria	Pseudomonadota	Gammaproteobacteria
hja	Halioglobus japonicus	930805	Bacteria	Pseudomonadota	Gammaproteobacteria
aei	Acinetobacter equi	1324350	Bacteria	Pseudomonadota	Gammaproteobacteria
camh	Cobetia amphilecti	1055104	Bacteria	Pseudomonadota	Gammaproteobacteria
acc	Acinetobacter pittii	871585	Bacteria	Pseudomonadota	Gammaproteobacteria
ppr	Photobacterium profundum	298386	Bacteria	Pseudomonadota	Gammaproteobacteria
pwz	Pseudomonas wenzhouensis	2906062	Bacteria	Pseudomonadota	Gammaproteobacteria
ajp	Amphritea japonica	1278309	Bacteria	Pseudomonadota	Gammaproteobacteria
ebt	Shimwellia blattae	630626	Bacteria	Pseudomonadota	Gammaproteobacteria
pory	Pseudomonas oryziphila	2894079	Bacteria	Pseudomonadota	Gammaproteobacteria
asol	Acinetobacter soli	487316	Bacteria	Pseudomonadota	Gammaproteobacteria
asu	Actinobacillus succinogenes	339671	Bacteria	Pseudomonadota	Gammaproteobacteria
tci	Tatumella citrea	53336	Bacteria	Pseudomonadota	Gammaproteobacteria
pvw	Pseudomonas vanderleydeniana	2745495	Bacteria	Pseudomonadota	Gammaproteobacteria
cea	Coxiella endosymbiont of Amblyomma americanum	325775	Bacteria	Pseudomonadota	Gammaproteobacteria
metu	Methylococcus geothermalis	2681310	Bacteria	Pseudomonadota	Gammaproteobacteria
mtur	Mycobacterium tuberculosis	443149	Bacteria	Actinomycetota	Actinomycetes
cpse	Corynebacterium pseudotuberculosis	1719	Bacteria	Actinomycetota	Actinomycetes
cds	Corynebacterium diphtheriae	698963	Bacteria	Actinomycetota	Actinomycetes
blv	Bifidobacterium animalis	573236	Bacteria	Actinomycetota	Actinomycetes
pcn	Cutibacterium acnes	1031709	Bacteria	Actinomycetota	Actinomycetes
bln	Bifidobacterium longum	391904	Bacteria	Actinomycetota	Actinomycetes
cgg	Corynebacterium glutamicum	1232383	Bacteria	Actinomycetota	Actinomycetes
bbrc	Bifidobacterium breve	1385940	Bacteria	Actinomycetota	Actinomycetes
cue	Corynebacterium ulcerans	996634	Bacteria	Actinomycetota	Actinomycetes
mchi	Mycobacterium intracellulare	222805	Bacteria	Actinomycetota	Actinomycetes
msg	Mycolicibacterium smegmatis	246196	Bacteria	Actinomycetota	Actinomycetes
cmi	Clavibacter michiganensis	443906	Bacteria	Actinomycetota	Actinomycetes
mcq	Mycobacterium canettii	1205676	Bacteria	Actinomycetota	Actinomycetes
mav	Mycobacterium avium	243243	Bacteria	Actinomycetota	Actinomycetes
mabb	Mycobacteroides abscessus	1303024	Bacteria	Actinomycetota	Actinomycetes
amn	Amycolatopsis mediterranei	713604	Bacteria	Actinomycetota	Actinomycetes
bado	Bifidobacterium adolescentis	1680	Bacteria	Actinomycetota	Actinomycetes
bka	Bifidobacterium catenulatum	1447716	Bacteria	Actinomycetota	Actinomycetes
gvh	Gardnerella vaginalis	1009464	Bacteria	Actinomycetota	Actinomycetes
rer	Rhodococcus erythropolis	234621	Bacteria	Actinomycetota	Actinomycetes
bbp	Bifidobacterium bifidum	702459	Bacteria	Actinomycetota	Actinomycetes
lxy	Leifsonia xyli	1389489	Bacteria	Actinomycetota	Actinomycetes
twh	Tropheryma whipplei	203267	Bacteria	Actinomycetota	Actinomycetes
mgi	Mycolicibacterium gilvum	350054	Bacteria	Actinomycetota	Actinomycetes
pfre	Propionibacterium freudenreichii	66712	Bacteria	Actinomycetota	Actinomycetes
bdn	Bifidobacterium dentium	1150423	Bacteria	Actinomycetota	Actinomycetes
sld	Streptomyces lydicus	47763	Bacteria	Actinomycetota	Actinomycetes
arw	Arthrobacter alpinus	656366	Bacteria	Actinomycetota	Actinomycetes
nfr	Nocardia farcinica	37329	Bacteria	Actinomycetota	Actinomycetes
cur	Corynebacterium urealyticum	504474	Bacteria	Actinomycetota	Actinomycetes
sall	Streptomyces albulus	1434306	Bacteria	Actinomycetota	Actinomycetes
mmi	Mycobacterium marinum	216594	Bacteria	Actinomycetota	Actinomycetes
shy	Streptomyces hygroscopicus	1133850	Bacteria	Actinomycetota	Actinomycetes
rpy	Rhodococcus pyridinivorans	1435356	Bacteria	Actinomycetota	Actinomycetes
roa	Rhodococcus opacus	543736	Bacteria	Actinomycetota	Actinomycetes
mlb	Mycobacterium leprae	561304	Bacteria	Actinomycetota	Actinomycetes
tpy	Trueperella pyogenes	1661	Bacteria	Actinomycetota	Actinomycetes
myn	Mycolicibacterium neoaurum	1795	Bacteria	Actinomycetota	Actinomycetes
rhs	Rhodococcus fascians	1828	Bacteria	Actinomycetota	Actinomycetes
rtc	Rathayibacter toxicus	145458	Bacteria	Actinomycetota	Actinomycetes
pbo	Acidipropionibacterium acidipropionici	1171373	Bacteria	Actinomycetota	Actinomycetes
scy	Streptomyces cattleya	1003195	Bacteria	Actinomycetota	Actinomycetes
mhad	Mycobacterium haemophilum	1202450	Bacteria	Actinomycetota	Actinomycetes
cok	Corynebacterium occultum	2675219	Bacteria	Actinomycetota	Actinomycetes
mul	Mycobacterium ulcerans	362242	Bacteria	Actinomycetota	Actinomycetes
mmin	Mycolicibacter minnesotensis	1118379	Bacteria	Actinomycetota	Actinomycetes
asla	Actinomyces slackii	52774	Bacteria	Actinomycetota	Actinomycetes
cphy	Cnuibacter physcomitrellae	1619308	Bacteria	Actinomycetota	Actinomycetes
cjk	Corynebacterium jeikeium	306537	Bacteria	Actinomycetota	Actinomycetes
pmad	Prauserella marina	530584	Bacteria	Actinomycetota	Actinomycetes
arep	Actinomyces respiraculi	2744574	Bacteria	Actinomycetota	Actinomycetes
aji	Acidipropionibacterium jensenii	1749	Bacteria	Actinomycetota	Actinomycetes
agy	Agromyces aureus	453304	Bacteria	Actinomycetota	Actinomycetes
mgau	Mycobacterium gallinarum	39689	Bacteria	Actinomycetota	Actinomycetes
scz	Streptomyces sp. CFMR 7	1649184	Bacteria	Actinomycetota	Actinomycetes
tbi	Thermobispora bispora	469371	Bacteria	Actinomycetota	Actinomycetes
mspg	Mycobacterium spongiae	886343	Bacteria	Actinomycetota	Actinomycetes
bcho	Bifidobacterium choerinum	35760	Bacteria	Actinomycetota	Actinomycetes
tla	Tessaracoccus lapidicaptus	1427523	Bacteria	Actinomycetota	Actinomycetes
slau	Streptomyces laurentii	39478	Bacteria	Actinomycetota	Actinomycetes
naqu	Nocardioides aquaticus	160826	Bacteria	Actinomycetota	Actinomycetes
sanu	Streptomyces angustmyceticus	285578	Bacteria	Actinomycetota	Actinomycetes
salc	Salinibacterium hongtaonis	2079791	Bacteria	Actinomycetota	Actinomycetes
psai	Pontimonas salivibrio	1159327	Bacteria	Actinomycetota	Actinomycetes
psic	Pengzhenrongella sicca	2819238	Bacteria	Actinomycetota	Actinomycetes
snz	Streptomyces nigra	1827580	Bacteria	Actinomycetota	Actinomycetes
pbro	Pseudonocardia broussonetiae	2736640	Bacteria	Actinomycetota	Actinomycetes
sgz	Streptomyces globosus	68209	Bacteria	Actinomycetota	Actinomycetes
fre	Frankia sp. EAN1pec	298653	Bacteria	Actinomycetota	Actinomycetes
mich	Micromonospora sp. HM134	2583243	Bacteria	Actinomycetota	Actinomycetes
cati	Catellatospora sp. IY07	2728827	Bacteria	Actinomycetota	Actinomycetes
bcau	Brevibacterium casei	33889	Bacteria	Actinomycetota	Actinomycetes
sls	Streptomyces lincolnensis	1915	Bacteria	Actinomycetota	Actinomycetes
myv	Mycobacterium sp. VKM Ac	1273687	Bacteria	Actinomycetota	Actinomycetes
rter	Rothia terrae	396015	Bacteria	Actinomycetota	Actinomycetes
plim	Candidatus Planktophila limnetica	573600	Bacteria	Actinomycetota	Actinomycetes
ccjz	Corynebacterium crudilactis	1652495	Bacteria	Actinomycetota	Actinomycetes
mmal	Mycobacterium marseillense	701042	Bacteria	Actinomycetota	Actinomycetes
ach	Pseudarthrobacter chlorophenolicus	452863	Bacteria	Actinomycetota	Actinomycetes
cai	Catenulispora acidiphila	479433	Bacteria	Actinomycetota	Actinomycetes
satk	Sinomonas atrocyanea	37927	Bacteria	Actinomycetota	Actinomycetes
ccg	Corynebacterium casei	1285583	Bacteria	Actinomycetota	Actinomycetes
avu	Boudabousia tangfeifanii	1912795	Bacteria	Actinomycetota	Actinomycetes
kvr	Kocuria varians	1272	Bacteria	Actinomycetota	Actinomycetes
actw	Actinomadura sp. WMMB 499	1219491	Bacteria	Actinomycetota	Actinomycetes
shk	Streptomyces huasconensis	1854574	Bacteria	Actinomycetota	Actinomycetes
cdo	Corynebacterium doosanense	558173	Bacteria	Actinomycetota	Actinomycetes
saq	Salinispora arenicola	391037	Bacteria	Actinomycetota	Actinomycetes
sge	Streptomyces griseorubiginosus	67304	Bacteria	Actinomycetota	Actinomycetes
kit	Kitasatospora sp. MMS16	2018025	Bacteria	Actinomycetota	Actinomycetes
bsca	Bifidobacterium scardovii	1150461	Bacteria	Actinomycetota	Actinomycetes
cbq	Lawsonella clevelandensis	1528099	Bacteria	Actinomycetota	Actinomycetes
aum	Aurantimicrobium photophilum	1987356	Bacteria	Actinomycetota	Actinomycetes
pseq	Pseudonocardia sp. EC080610	1688404	Bacteria	Actinomycetota	Actinomycetes
shar	Streptomyces harbinensis	1176198	Bacteria	Actinomycetota	Actinomycetes
mnv	Mycobacterium noviomagense	459858	Bacteria	Actinomycetota	Actinomycetes
mts	Microbacterium testaceum	979556	Bacteria	Actinomycetota	Actinomycetes
djj	Dermabacter jinjuensis	1667168	Bacteria	Actinomycetota	Actinomycetes
snw	Streptomyces niveus	193462	Bacteria	Actinomycetota	Actinomycetes
cwk	Corynebacterium wankanglinii	2735136	Bacteria	Actinomycetota	Actinomycetes
srj	Streptomyces rochei	1928	Bacteria	Actinomycetota	Actinomycetes
alx	Allobranchiibius sp. GilTou73	2904523	Bacteria	Actinomycetota	Actinomycetes
toy	Tomitella fengzijianii	2597660	Bacteria	Actinomycetota	Actinomycetes
brr	Brachybacterium sp. SGAir0954	2571029	Bacteria	Actinomycetota	Actinomycetes
tbw	Trueperella bialowiezensis	312285	Bacteria	Actinomycetota	Actinomycetes
mku	Mycobacterium kubicae	120959	Bacteria	Actinomycetota	Actinomycetes
strp	Streptomyces sp. PAMC 26508	1265601	Bacteria	Actinomycetota	Actinomycetes
schf	Streptomyces chromofuscus	42881	Bacteria	Actinomycetota	Actinomycetes
psul	Pseudarthrobacter sulfonivorans	121292	Bacteria	Actinomycetota	Actinomycetes
aef	Aeromicrobium yanjiei	2662028	Bacteria	Actinomycetota	Actinomycetes
csph	Corynebacterium sphenisci	1437874	Bacteria	Actinomycetota	Actinomycetes
spac	Streptomyces pactum	68249	Bacteria	Actinomycetota	Actinomycetes
sgd	Streptomyces griseoviridis	45398	Bacteria	Actinomycetota	Actinomycetes
mij	Mycolicibacterium insubricum	444597	Bacteria	Actinomycetota	Actinomycetes
gyu	Georgenia yuyongxinii	2589797	Bacteria	Actinomycetota	Actinomycetes
rhq	Rhodococcus sp. p52	935199	Bacteria	Actinomycetota	Actinomycetes
rgo	Rhodococcus globerulus	33008	Bacteria	Actinomycetota	Actinomycetes
arh	Arthrobacter sp. Hiyo8	1588023	Bacteria	Actinomycetota	Actinomycetes
blem	Bifidobacterium lemurum	1603886	Bacteria	Actinomycetota	Actinomycetes
cgv	Corynebacterium glaucum	187491	Bacteria	Actinomycetota	Actinomycetes
mnm	Mycobacterium novum	2492438	Bacteria	Actinomycetota	Actinomycetes
psei	Pseudactinotalea sp. HY158	2654547	Bacteria	Actinomycetota	Actinomycetes
tfa	Tessaracoccus flavescens	399497	Bacteria	Actinomycetota	Actinomycetes
mhas	Mycolicibacterium hassiacum	1122247	Bacteria	Actinomycetota	Actinomycetes
eke	Epidermidibacterium keratini	1891644	Bacteria	Actinomycetota	Actinomycetes
cstr	Corynebacterium striatum	43770	Bacteria	Actinomycetota	Actinomycetes
pseh	Pseudonocardia sp. HH130629	1641402	Bacteria	Actinomycetota	Actinomycetes
cart	Cryobacterium arcticum	670052	Bacteria	Actinomycetota	Actinomycetes
scal	Streptomyces californicus	67351	Bacteria	Actinomycetota	Actinomycetes
dco	Dermatophilus congolensis	1863	Bacteria	Actinomycetota	Actinomycetes
sroi	Streptomyces roseirectus	2768066	Bacteria	Actinomycetota	Actinomycetes
rhb	Rhodococcus sp. B7740	1564114	Bacteria	Actinomycetota	Actinomycetes
ctub	Corynebacterium tuberculostearicum	38304	Bacteria	Actinomycetota	Actinomycetes
paut	Pseudonocardia autotrophica	2074	Bacteria	Actinomycetota	Actinomycetes
sbro	Streptomyces broussonetiae	2686304	Bacteria	Actinomycetota	Actinomycetes
nfe	Nocardiopsis flavescens	758803	Bacteria	Actinomycetota	Actinomycetes
msao	Mycobacteroides saopaulense	1578165	Bacteria	Actinomycetota	Actinomycetes
bfv	[Brevibacterium] flavum	1232385	Bacteria	Actinomycetota	Actinomycetes
cmv	Corynebacterium mustelae	571915	Bacteria	Actinomycetota	Actinomycetes
orn	Ornithinimicrobium avium	2283195	Bacteria	Actinomycetota	Actinomycetes
gru	Gordonia rubripertincta	36822	Bacteria	Actinomycetota	Actinomycetes
mrh	Mycolicibacterium rhodesiae	710685	Bacteria	Actinomycetota	Actinomycetes
crd	Corynebacterium resistens	662755	Bacteria	Actinomycetota	Actinomycetes
csan	Corynebacterium sanguinis	2594913	Bacteria	Actinomycetota	Actinomycetes
scya	Streptomyces cyaneochromogenes	2496836	Bacteria	Actinomycetota	Actinomycetes
cliz	Corynebacterium lizhenjunii	2709394	Bacteria	Actinomycetota	Actinomycetes
mmc	Mycobacterium sp. MCS	164756	Bacteria	Actinomycetota	Actinomycetes
msal	Mycobacteroides salmoniphilum	404941	Bacteria	Actinomycetota	Actinomycetes
noo	Nocardioides sp. S	2582905	Bacteria	Actinomycetota	Actinomycetes
rhod	Rhodococcus sp. 008	1723645	Bacteria	Actinomycetota	Actinomycetes
mpsc	Mycolicibacterium psychrotolerans	216929	Bacteria	Actinomycetota	Actinomycetes
ahg	Actinoalloteichus hoggarensis	1470176	Bacteria	Actinomycetota	Actinomycetes
bsue	Bifidobacterium subtile	77635	Bacteria	Actinomycetota	Actinomycetes
cpeg	Corynebacterium pelargi	1471400	Bacteria	Actinomycetota	Actinomycetes
psey	Pseudarthrobacter psychrotolerans	2697569	Bacteria	Actinomycetota	Actinomycetes
msed	Microbacterium sediminis	904291	Bacteria	Actinomycetota	Actinomycetes
svi	Saccharomonospora viridis	471857	Bacteria	Actinomycetota	Actinomycetes
snr	Streptomyces noursei	316284	Bacteria	Actinomycetota	Actinomycetes
phh	Pseudonocardia sp. HH130630	1690815	Bacteria	Actinomycetota	Actinomycetes
amy	Schaalia meyeri	52773	Bacteria	Actinomycetota	Actinomycetes
muz	Mumia sp. ZJ1417	2708082	Bacteria	Actinomycetota	Actinomycetes
rain	Raineyella fluvialis	2662261	Bacteria	Actinomycetota	Actinomycetes
sdw	Streptomyces decoyicus	249567	Bacteria	Actinomycetota	Actinomycetes
nod	Nocardia otitidiscaviarum	1823	Bacteria	Actinomycetota	Actinomycetes
goi	Gordonia otitidis	249058	Bacteria	Actinomycetota	Actinomycetes
mgro	Mycobacterium grossiae	1552759	Bacteria	Actinomycetota	Actinomycetes
amyc	Amycolatopsis sp. AA4	1896961	Bacteria	Actinomycetota	Actinomycetes
cfl	Cellulomonas flavigena	446466	Bacteria	Actinomycetota	Actinomycetes
nhy	Natronosporangium hydrolyticum	2811111	Bacteria	Actinomycetota	Actinomycetes
ssyi	Saccharothrix syringae	103733	Bacteria	Actinomycetota	Actinomycetes
bri	Brevibacterium sp. CS2	2575923	Bacteria	Actinomycetota	Actinomycetes
kphy	Kibdelosporangium phytohabitans	860235	Bacteria	Actinomycetota	Actinomycetes
rtm	Rhodococcus triatomae	300028	Bacteria	Actinomycetota	Actinomycetes
ldn	Leucobacter denitrificans	683042	Bacteria	Actinomycetota	Actinomycetes
sast	Streptomyces calvus	67282	Bacteria	Actinomycetota	Actinomycetes
gam	Gordonia amarae	36821	Bacteria	Actinomycetota	Actinomycetes
brz	Brachybacterium vulturis	2017484	Bacteria	Actinomycetota	Actinomycetes
req	Rhodococcus equi	685727	Bacteria	Actinomycetota	Actinomycetes
naro	Nocardioides aromaticivorans	200618	Bacteria	Actinomycetota	Actinomycetes
arub	Arachnia rubra	1547448	Bacteria	Actinomycetota	Actinomycetes
frp	Frondihabitans sp. PAMC 28766	1795630	Bacteria	Actinomycetota	Actinomycetes
cum	Curtobacterium sp. MR_MD2014	1561023	Bacteria	Actinomycetota	Actinomycetes
stre	Streptomyces sp. 769	1262452	Bacteria	Actinomycetota	Actinomycetes
avc	Actinomyces viscosus	1656	Bacteria	Actinomycetota	Actinomycetes
spun	Streptomyces fodineus	1904616	Bacteria	Actinomycetota	Actinomycetes
arca	Arcanobacterium sp. 2701	2722751	Bacteria	Actinomycetota	Actinomycetes
gpo	Gordonia polyisoprenivorans	1112204	Bacteria	Actinomycetota	Actinomycetes
sals	Streptomyces albus	1888	Bacteria	Actinomycetota	Actinomycetes
sfug	Streptomyces fungicidicus	68203	Bacteria	Actinomycetota	Actinomycetes
blut	Brevibacterium luteolum	199591	Bacteria	Actinomycetota	Actinomycetes
ccoe	Corynebacterium comes	2675218	Bacteria	Actinomycetota	Actinomycetes
ska	Streptomyces kanamyceticus	1967	Bacteria	Actinomycetota	Actinomycetes
cax	Corynebacterium atypicum	191610	Bacteria	Actinomycetota	Actinomycetes
micg	Microlunatus sp. Gsoil 973	2672569	Bacteria	Actinomycetota	Actinomycetes
actc	Actinomyces sp. Chiba101	1851395	Bacteria	Actinomycetota	Actinomycetes
plak	Candidatus Planktophila dulcis	1884914	Bacteria	Actinomycetota	Actinomycetes
ccyc	Corynebacterium cyclohexanicum	322009	Bacteria	Actinomycetota	Actinomycetes
tpec	Trueperella pecoris	2733571	Bacteria	Actinomycetota	Actinomycetes
scha	Streptomyces chartreusis	1969	Bacteria	Actinomycetota	Actinomycetes
salw	Streptomyces alboniger	132473	Bacteria	Actinomycetota	Actinomycetes
kod	Kocuria sp. KD4	2719588	Bacteria	Actinomycetota	Actinomycetes
art	Arthrobacter sp. FB24	290399	Bacteria	Actinomycetota	Actinomycetes
mrn	Microbacterium resistens	156977	Bacteria	Actinomycetota	Actinomycetes
myl	Mycetocola zhujimingii	2079792	Bacteria	Actinomycetota	Actinomycetes
paus	Propionibacterium australiense	119981	Bacteria	Actinomycetota	Actinomycetes
czo	Corynebacterium zhongnanshanii	2768834	Bacteria	Actinomycetota	Actinomycetes
mgor	Mycobacterium gordonae	1778	Bacteria	Actinomycetota	Actinomycetes
mman	Mycobacterium mantenii	560555	Bacteria	Actinomycetota	Actinomycetes
orz	Ornithinimicrobium ciconiae	2594265	Bacteria	Actinomycetota	Actinomycetes
arl	Arthrobacter sp. LS16	1690248	Bacteria	Actinomycetota	Actinomycetes
cfc	Corynebacterium flavescens	28028	Bacteria	Actinomycetota	Actinomycetes
btp	Bifidobacterium thermophilum	1254439	Bacteria	Actinomycetota	Actinomycetes
mcu	Mobiluncus curtisii	548479	Bacteria	Actinomycetota	Actinomycetes
noi	Nocardioides jishulii	2575440	Bacteria	Actinomycetota	Actinomycetes
mpof	Mycolicibacterium poriferae	39694	Bacteria	Actinomycetota	Actinomycetes
pei	Phycicoccus endophyticus	1690220	Bacteria	Actinomycetota	Actinomycetes
msa	Mycobacterium sp. JS623	212767	Bacteria	Actinomycetota	Actinomycetes
sacc	Saccharomonospora xinjiangensis	75294	Bacteria	Actinomycetota	Actinomycetes
paey	Paeniglutamicibacter sp. Y32M11	2853258	Bacteria	Actinomycetota	Actinomycetes
jte	Janibacter indicus	857417	Bacteria	Actinomycetota	Actinomycetes
sbat	Streptomyces bathyalis	2710756	Bacteria	Actinomycetota	Actinomycetes
mcb	Mycolicibacterium chubuense	710421	Bacteria	Actinomycetota	Actinomycetes
nsl	Nocardia mangyaensis	2213200	Bacteria	Actinomycetota	Actinomycetes
ndk	Nocardioides dokdonensis	1300347	Bacteria	Actinomycetota	Actinomycetes
mvq	Mycolicibacterium vaccae	1354275	Bacteria	Actinomycetota	Actinomycetes
mter	Mycolicibacter terrae	1788	Bacteria	Actinomycetota	Actinomycetes
scin	Streptomyces cinereoruber	67260	Bacteria	Actinomycetota	Actinomycetes
slia	Streptomyces liangshanensis	2717324	Bacteria	Actinomycetota	Actinomycetes
ane	Actinomyces naeslundii	1655	Bacteria	Actinomycetota	Actinomycetes
sald	Salinibacterium sp. dk2585	2603292	Bacteria	Actinomycetota	Actinomycetes
cprp	Corynebacterium propinquum	43769	Bacteria	Actinomycetota	Actinomycetes
mot	Mycobacterium ostraviense	2738409	Bacteria	Actinomycetota	Actinomycetes
cceu	Cellulosimicrobium cellulans	1710	Bacteria	Actinomycetota	Actinomycetes
kse	Kytococcus sedentarius	478801	Bacteria	Actinomycetota	Actinomycetes
mtua	Micromonospora tulbaghiae	479978	Bacteria	Actinomycetota	Actinomycetes
kab	Kitasatospora albolonga	68173	Bacteria	Actinomycetota	Actinomycetes
tcu	Thermomonospora curvata	471852	Bacteria	Actinomycetota	Actinomycetes
sle	Streptomyces leeuwenhoekii	1437453	Bacteria	Actinomycetota	Actinomycetes
ske	Sanguibacter keddieii	446469	Bacteria	Actinomycetota	Actinomycetes
sauo	Streptomyces autolyticus	75293	Bacteria	Actinomycetota	Actinomycetes
lmoi	Luteipulveratus mongoliensis	571913	Bacteria	Actinomycetota	Actinomycetes
fra	Frankia casuarinae	106370	Bacteria	Actinomycetota	Actinomycetes
moy	Microbacterium oxydans	82380	Bacteria	Actinomycetota	Actinomycetes
leif	Leifsonia sp. PS1209	2724914	Bacteria	Actinomycetota	Actinomycetes
mty	Mycolicibacterium tokaiense	39695	Bacteria	Actinomycetota	Actinomycetes
mmam	Mycobacterium malmoense	1780	Bacteria	Actinomycetota	Actinomycetes
mll	Mycolicibacterium litorale	758802	Bacteria	Actinomycetota	Actinomycetes
nal	Nocardiopsis alba	1205910	Bacteria	Actinomycetota	Actinomycetes
ssx	Streptomyces sp. SirexAA	862751	Bacteria	Actinomycetota	Actinomycetes
cuv	Corynebacterium ureicelerivorans	401472	Bacteria	Actinomycetota	Actinomycetes
stp	Salinispora tropica	369723	Bacteria	Actinomycetota	Actinomycetes
sbh	Streptomyces bingchenggensis	749414	Bacteria	Actinomycetota	Actinomycetes
tdf	Tessaracoccus defluvii	1285901	Bacteria	Actinomycetota	Actinomycetes
dtm	Dietzia timorensis	499555	Bacteria	Actinomycetota	Actinomycetes
sgb	Streptomyces globisporus	1172567	Bacteria	Actinomycetota	Actinomycetes
ppc	Arachnia propionica	767029	Bacteria	Actinomycetota	Actinomycetes
mhol	Mycobacterium holsaticum	152142	Bacteria	Actinomycetota	Actinomycetes
ltr	Leucobacter triazinivorans	1784719	Bacteria	Actinomycetota	Actinomycetes
mmag	Mycolicibacterium madagascariense	212765	Bacteria	Actinomycetota	Actinomycetes
hum	Humibacter sp. BT305	2282656	Bacteria	Actinomycetota	Actinomycetes
nsn	Nocardioides seonyuensis	2518371	Bacteria	Actinomycetota	Actinomycetes
moo	Microbacterium oleivorans	273677	Bacteria	Actinomycetota	Actinomycetes
svd	Streptomyces viridosporus	665577	Bacteria	Actinomycetota	Actinomycetes
nhu	Nocardia huaxiensis	2755382	Bacteria	Actinomycetota	Actinomycetes
cluj	Corynebacterium lujinxingii	2763010	Bacteria	Actinomycetota	Actinomycetes
krs	Kocuria rosea	1275	Bacteria	Actinomycetota	Actinomycetes
aoi	Amycolatopsis keratiniphila	129921	Bacteria	Actinomycetota	Actinomycetes
mgad	Mycolicibacterium gadium	1794	Bacteria	Actinomycetota	Actinomycetes
actp	Actinomyces gaoshouyii	1960083	Bacteria	Actinomycetota	Actinomycetes
artp	Arthrobacter sp. PAMC25564	2565366	Bacteria	Actinomycetota	Actinomycetes
plap	Plantibacter sp. PA	2480625	Bacteria	Actinomycetota	Actinomycetes
xya	Xylanimonas protaetiae	2509457	Bacteria	Actinomycetota	Actinomycetes
bsd	Blastococcus saxobsidens	1146883	Bacteria	Actinomycetota	Actinomycetes
subt	Subtercola sp. PAMC28395	2846775	Bacteria	Actinomycetota	Actinomycetes
agf	Agromyces protaetiae	2509455	Bacteria	Actinomycetota	Actinomycetes
cqf	Curtobacterium flaccumfaciens	138532	Bacteria	Actinomycetota	Actinomycetes
mste	[Mycobacterium] stephanolepidis	1520670	Bacteria	Actinomycetota	Actinomycetes
rhw	Rhodococcus sp. WMMA185	679318	Bacteria	Actinomycetota	Actinomycetes
jli	Janibacter limosus	53458	Bacteria	Actinomycetota	Actinomycetes
samb	Streptomyces ambofaciens	278992	Bacteria	Actinomycetota	Actinomycetes
cglu	Corynebacterium glucuronolyticum	39791	Bacteria	Actinomycetota	Actinomycetes
srn	Streptomyces rubrolavendulae	285473	Bacteria	Actinomycetota	Actinomycetes
serj	Serinicoccus hydrothermalis	1758689	Bacteria	Actinomycetota	Actinomycetes
cdx	Corynebacterium deserti	931089	Bacteria	Actinomycetota	Actinomycetes
kal	Kutzneria albida	1449976	Bacteria	Actinomycetota	Actinomycetes
snf	Streptomyces nojiriensis	66374	Bacteria	Actinomycetota	Actinomycetes
snq	Streptomyces nodosus	40318	Bacteria	Actinomycetota	Actinomycetes
auw	Aurantimicrobium sp. MWH	2079575	Bacteria	Actinomycetota	Actinomycetes
snk	Streptomyces nitrosporeus	28894	Bacteria	Actinomycetota	Actinomycetes
plab	Plantactinospora sp. BC1	2108470	Bacteria	Actinomycetota	Actinomycetes
sqz	Streptomyces qinzhouensis	2599401	Bacteria	Actinomycetota	Actinomycetes
noq	Nocardioides okcheonensis	2894081	Bacteria	Actinomycetota	Actinomycetes
nie	Nocardia iowensis	204891	Bacteria	Actinomycetota	Actinomycetes
goc	Gordonia sp. YC	2059875	Bacteria	Actinomycetota	Actinomycetes
rko	Rhodococcus koreensis	99653	Bacteria	Actinomycetota	Actinomycetes
psuu	Phytohabitans suffuscus	624315	Bacteria	Actinomycetota	Actinomycetes
car	Corynebacterium aurimucosum	548476	Bacteria	Actinomycetota	Actinomycetes
git	Gordonia iterans	1004901	Bacteria	Actinomycetota	Actinomycetes
csta	Corynebacterium stationis	1705	Bacteria	Actinomycetota	Actinomycetes
cej	Cellulomonas sp. JZ18	2654191	Bacteria	Actinomycetota	Actinomycetes
arm	Arthrobacter sp. PAMC 25486	1494608	Bacteria	Actinomycetota	Actinomycetes
mcht	Mycolicibacterium chitae	1792	Bacteria	Actinomycetota	Actinomycetes
sacg	Saccharopolyspora sp. ASAGF58	2719023	Bacteria	Actinomycetota	Actinomycetes
mmor	Mycolicibacterium moriokaense	39691	Bacteria	Actinomycetota	Actinomycetes
ncy	Nocardia cyriacigeorgica	1127134	Bacteria	Actinomycetota	Actinomycetes
lins	Leucobacter insecticola	2714934	Bacteria	Actinomycetota	Actinomycetes
sxi	Streptomyces xiamenensis	408015	Bacteria	Actinomycetota	Actinomycetes
nae	Neomicrococcus aestuarii	556325	Bacteria	Actinomycetota	Actinomycetes
acti	Actinoalloteichus sp. GBA129	1612551	Bacteria	Actinomycetota	Actinomycetes
strr	Streptomonospora litoralis	2498135	Bacteria	Actinomycetota	Actinomycetes
cted	Corynebacterium testudinoris	136857	Bacteria	Actinomycetota	Actinomycetes
cpre	Corynebacterium provencense	1737425	Bacteria	Actinomycetota	Actinomycetes
spra	Streptomyces prasinus	67345	Bacteria	Actinomycetota	Actinomycetes
aarc	Agromyces archimandritae	2781962	Bacteria	Actinomycetota	Actinomycetes
ckp	Corynebacterium kroppenstedtii	645127	Bacteria	Actinomycetota	Actinomycetes
mhib	Mycolicibacter hiberniae	29314	Bacteria	Actinomycetota	Actinomycetes
nya	Nocardia yamanashiensis	209247	Bacteria	Actinomycetota	Actinomycetes
stui	Streptomyces tuirus	68278	Bacteria	Actinomycetota	Actinomycetes
mcab	Micromonospora carbonacea	47853	Bacteria	Actinomycetota	Actinomycetes
awe	Actinomyces weissii	675090	Bacteria	Actinomycetota	Actinomycetes
pvn	Candidatus Planktophila vernalis	1884907	Bacteria	Actinomycetota	Actinomycetes
cqn	Corynebacterium qintianiae	2709392	Bacteria	Actinomycetota	Actinomycetes
apre	Actinosynnema pretiosum	42197	Bacteria	Actinomycetota	Actinomycetes
mdr	Mycobacterium doricum	126673	Bacteria	Actinomycetota	Actinomycetes
sgr	Streptomyces griseus	455632	Bacteria	Actinomycetota	Actinomycetes
pdo	Parascardovia denticolens	864564	Bacteria	Actinomycetota	Actinomycetes
mbok	Mycolicibacterium boenickei	146017	Bacteria	Actinomycetota	Actinomycetes
cfk	Corynebacterium frankenforstense	1437875	Bacteria	Actinomycetota	Actinomycetes
goq	Gordonia phthalatica	1136941	Bacteria	Actinomycetota	Actinomycetes
scb	Streptomyces scabiei	680198	Bacteria	Actinomycetota	Actinomycetes
cii	Corynebacterium imitans	156978	Bacteria	Actinomycetota	Actinomycetes
frn	Frigoribacterium sp. NBH87	2596916	Bacteria	Actinomycetota	Actinomycetes
ami	Actinosynnema mirum	446462	Bacteria	Actinomycetota	Actinomycetes
gpr	Glutamicibacter protophormiae	37930	Bacteria	Actinomycetota	Actinomycetes
tsm	Tsukamurella tyrosinosolvens	57704	Bacteria	Actinomycetota	Actinomycetes
cmat	Corynebacterium matruchotii	43768	Bacteria	Actinomycetota	Actinomycetes
msto	Mycobacterium stomatepiae	470076	Bacteria	Actinomycetota	Actinomycetes
scav	Streptomyces cavourensis	67258	Bacteria	Actinomycetota	Actinomycetes
rmu	Rothia mucilaginosa	680646	Bacteria	Actinomycetota	Actinomycetes
camg	Corynebacterium ammoniagenes	649754	Bacteria	Actinomycetota	Actinomycetes
mlj	Mycobacterium lacus	169765	Bacteria	Actinomycetota	Actinomycetes
mbai	Mycobacterium basiliense	2094119	Bacteria	Actinomycetota	Actinomycetes
mshj	Mycobacterium shinjukuense	398694	Bacteria	Actinomycetota	Actinomycetes
scad	Streptomyces cadmiisoli	2184053	Bacteria	Actinomycetota	Actinomycetes
mkr	Mycobacterium koreense	1069220	Bacteria	Actinomycetota	Actinomycetes
mbrd	Mycobacterium branderi	43348	Bacteria	Actinomycetota	Actinomycetes
mcoo	Mycobacterium cookii	1775	Bacteria	Actinomycetota	Actinomycetes
dlu	Dietzia lutea	546160	Bacteria	Actinomycetota	Actinomycetes
sspo	Streptomyces spongiicola	1690221	Bacteria	Actinomycetota	Actinomycetes
nwl	Nocardia wallacei	480035	Bacteria	Actinomycetota	Actinomycetes
msei	Mycolicibacterium sediminis	1286180	Bacteria	Actinomycetota	Actinomycetes
speu	Streptomyces peucetius	316280	Bacteria	Actinomycetota	Actinomycetes
wik	Nanchangia anserum	2692125	Bacteria	Actinomycetota	Actinomycetes
psuf	Candidatus Planktophila sulfonica	1884904	Bacteria	Actinomycetota	Actinomycetes
mjd	Mycolicibacter sinensis	875328	Bacteria	Actinomycetota	Actinomycetes
rtn	Rathayibacter tritici	33888	Bacteria	Actinomycetota	Actinomycetes
mphu	Mycolicibacterium phocaicum	319706	Bacteria	Actinomycetota	Actinomycetes
lyd	Protaetiibacter intestinalis	2419774	Bacteria	Actinomycetota	Actinomycetes
srw	Streptomyces reticuli	1926	Bacteria	Actinomycetota	Actinomycetes
amq	Amycolatopsis methanolica	1068978	Bacteria	Actinomycetota	Actinomycetes
arq	Arthrobacter sp. QXT	1357915	Bacteria	Actinomycetota	Actinomycetes
aus	Austwickia sp.	1872664	Bacteria	Actinomycetota	Actinomycetes
mwa	Microbacterium wangchenii	2541726	Bacteria	Actinomycetota	Actinomycetes
ccys	Corynebacterium cystitidis	35757	Bacteria	Actinomycetota	Actinomycetes
mik	Microlunatus elymi	2596828	Bacteria	Actinomycetota	Actinomycetes
ace	Acidothermus cellulolyticus	351607	Bacteria	Actinomycetota	Actinomycetes
mim	Microbacterium sp. CGR1	1696072	Bacteria	Actinomycetota	Actinomycetes
mphl	Mycolicibacterium phlei	1771	Bacteria	Actinomycetota	Actinomycetes
smal	Streptomyces malaysiensis	92644	Bacteria	Actinomycetota	Actinomycetes
ndp	Nocardioides daphniae	402297	Bacteria	Actinomycetota	Actinomycetes
sseo	Streptomyces seoulensis	73044	Bacteria	Actinomycetota	Actinomycetes
sfy	Streptomyces fagopyri	2662397	Bacteria	Actinomycetota	Actinomycetes
mli	Mycobacterium liflandii	459424	Bacteria	Actinomycetota	Actinomycetes
stuc	Schaalia turicensis	131111	Bacteria	Actinomycetota	Actinomycetes
csur	Corynebacterium suranareeae	2506452	Bacteria	Actinomycetota	Actinomycetes
camc	Corynebacterium amycolatum	43765	Bacteria	Actinomycetota	Actinomycetes
mph	Microlunatus phosphovorus	1032480	Bacteria	Actinomycetota	Actinomycetes
huw	Humibacter sp. WJ7	2599293	Bacteria	Actinomycetota	Actinomycetes
lyk	Protaetiibacter larvae	2592654	Bacteria	Actinomycetota	Actinomycetes
msag	Micromonospora sagamiensis	47875	Bacteria	Actinomycetota	Actinomycetes
mprt	Microbacterium protaetiae	2509458	Bacteria	Actinomycetota	Actinomycetes
mdu	Mycolicibacterium duvalii	39688	Bacteria	Actinomycetota	Actinomycetes
srim	Streptomyces rimosus	1927	Bacteria	Actinomycetota	Actinomycetes
cmd	Corynebacterium maris	1224163	Bacteria	Actinomycetota	Actinomycetes
malk	Microcella alkaliphila	279828	Bacteria	Actinomycetota	Actinomycetes
mpak	Mycolicibacillus parakoreensis	1069221	Bacteria	Actinomycetota	Actinomycetes
mhek	Mycobacterium heckeshornense	110505	Bacteria	Actinomycetota	Actinomycetes
cpho	Corynebacterium phocae	161895	Bacteria	Actinomycetota	Actinomycetes
glu	Glutamicibacter sp. ZJUTW	1155384	Bacteria	Actinomycetota	Actinomycetes
tez	Tessaracoccus sp. T2.5	1909732	Bacteria	Actinomycetota	Actinomycetes
ria	Rathayibacter iranicus	59737	Bacteria	Actinomycetota	Actinomycetes
mjl	Mycobacterium sp. JLS	164757	Bacteria	Actinomycetota	Actinomycetes
sgv	Streptomyces gilvosporeus	553510	Bacteria	Actinomycetota	Actinomycetes
nda	Nocardiopsis dassonvillei	446468	Bacteria	Actinomycetota	Actinomycetes
mhev	Mycolicibacterium helvum	1534349	Bacteria	Actinomycetota	Actinomycetes
sen	Saccharopolyspora erythraea	405948	Bacteria	Actinomycetota	Actinomycetes
scoe	Streptomyces coeruleorubidus	116188	Bacteria	Actinomycetota	Actinomycetes
nsr	Nocardia seriolae	37332	Bacteria	Actinomycetota	Actinomycetes
amyb	Amycolatopsis sp. BJA	1911175	Bacteria	Actinomycetota	Actinomycetes
mkn	Mycobacterium kansasii	557599	Bacteria	Actinomycetota	Actinomycetes
aih	Actinoplanes ianthinogenes	122358	Bacteria	Actinomycetota	Actinomycetes
gbr	Gordonia bronchialis	526226	Bacteria	Actinomycetota	Actinomycetes
sclf	Streptomyces clavuligerus	1901	Bacteria	Actinomycetota	Actinomycetes
ngn	Nonomuraea gerenzanensis	93944	Bacteria	Actinomycetota	Actinomycetes
dvc	Dactylosporangium vinaceum	53362	Bacteria	Actinomycetota	Actinomycetes
ccn	Corynebacterium callunae	1121353	Bacteria	Actinomycetota	Actinomycetes
mix	Microbacterium sp. XT11	367477	Bacteria	Actinomycetota	Actinomycetes
mft	Mycolicibacterium fortuitum	1766	Bacteria	Actinomycetota	Actinomycetes
cpso	Corynebacterium pseudopelargi	2080757	Bacteria	Actinomycetota	Actinomycetes
acad	Actinoalloteichus fjordicus	1612552	Bacteria	Actinomycetota	Actinomycetes
leb	Leucobacter coleopterorum	2714933	Bacteria	Actinomycetota	Actinomycetes
dva	Dermabacter vaginalis	1630135	Bacteria	Actinomycetota	Actinomycetes
lvi	Leucobacter viscericola	2714935	Bacteria	Actinomycetota	Actinomycetes
cfi	Cellulomonas fimi	590998	Bacteria	Actinomycetota	Actinomycetes
aab	Amycolatopsis albispora	1804986	Bacteria	Actinomycetota	Actinomycetes
rry	Rathayibacter rathayi	33887	Bacteria	Actinomycetota	Actinomycetes
celz	Cellulomonas shaoxiangyii	2566013	Bacteria	Actinomycetota	Actinomycetes
arz	Arthrobacter sp. ATCC 21022	1771959	Bacteria	Actinomycetota	Actinomycetes
plat	Plantactinospora sp. BB1	2071627	Bacteria	Actinomycetota	Actinomycetes
mxe	Mycobacterium xenopi	1789	Bacteria	Actinomycetota	Actinomycetes
ckw	Corynebacterium kalinowskii	2675216	Bacteria	Actinomycetota	Actinomycetes
sanw	Sanguibacter sp. HDW7	2714931	Bacteria	Actinomycetota	Actinomycetes
cez	Cellulomonas sp. PSBB021	2003551	Bacteria	Actinomycetota	Actinomycetes
spla	Streptomyces platensis	58346	Bacteria	Actinomycetota	Actinomycetes
aez	Aeromicrobium chenweiae	2079793	Bacteria	Actinomycetota	Actinomycetes
nhi	Candidatus Nanopelagicus hibericus	1884915	Bacteria	Actinomycetota	Actinomycetes
clia	Corynebacterium liangguodongii	2079535	Bacteria	Actinomycetota	Actinomycetes
rha	Rhodococcus jostii	101510	Bacteria	Actinomycetota	Actinomycetes
nano	Nocardioides anomalus	2712223	Bacteria	Actinomycetota	Actinomycetes
aori	Amycolatopsis orientalis	31958	Bacteria	Actinomycetota	Actinomycetes
nav	Natronoglycomyces albus	2811108	Bacteria	Actinomycetota	Actinomycetes
xyl	Xylanimonas allomyrinae	2509459	Bacteria	Actinomycetota	Actinomycetes
miz	Mycobacteroides immunogenum	83262	Bacteria	Actinomycetota	Actinomycetes
sro	Streptosporangium roseum	479432	Bacteria	Actinomycetota	Actinomycetes
thao	Thermobifida halotolerans	483545	Bacteria	Actinomycetota	Actinomycetes
dni	Dermacoccus nishinomiyaensis	1274	Bacteria	Actinomycetota	Actinomycetes
mil	Micromonospora sp. L5	648999	Bacteria	Actinomycetota	Actinomycetes
cry	Cryobacterium sp. LW097	1978566	Bacteria	Actinomycetota	Actinomycetes
strd	Streptomyces sp. CCM_MD2014	1561022	Bacteria	Actinomycetota	Actinomycetes
ngp	Nocardia gipuzkoensis	2749991	Bacteria	Actinomycetota	Actinomycetes
ccj	Corynebacterium camporealensis	161896	Bacteria	Actinomycetota	Actinomycetes
sby	Streptomyces buecherae	2763006	Bacteria	Actinomycetota	Actinomycetes
cei	Corynebacterium epidermidicanis	1050174	Bacteria	Actinomycetota	Actinomycetes
svt	Streptomyces vietnamensis	362257	Bacteria	Actinomycetota	Actinomycetes
kfv	Kocuria flava	446860	Bacteria	Actinomycetota	Actinomycetes
shun	Streptomyces hundungensis	1077946	Bacteria	Actinomycetota	Actinomycetes
bact	Bifidobacterium actinocoloniiforme	1437605	Bacteria	Actinomycetota	Actinomycetes
gcr	Glutamicibacter creatinolyticus	162496	Bacteria	Actinomycetota	Actinomycetes
sci	Streptomyces collinus	1214242	Bacteria	Actinomycetota	Actinomycetes
cmq	Corynebacterium marinum	1224162	Bacteria	Actinomycetota	Actinomycetes
acij	Acidipropionibacterium virtanenii	2057246	Bacteria	Actinomycetota	Actinomycetes
raj	Rothia aeria	172042	Bacteria	Actinomycetota	Actinomycetes
src	Streptomyces rapamycinicus	1343740	Bacteria	Actinomycetota	Actinomycetes
nab	Candidatus Nanopelagicus abundans	1884916	Bacteria	Actinomycetota	Actinomycetes
stry	Streptomyces sp. S6	2506427	Bacteria	Actinomycetota	Actinomycetes
ams	Actinoplanes missouriensis	512565	Bacteria	Actinomycetota	Actinomycetes
cter	Corynebacterium terpenotabidum	1200352	Bacteria	Actinomycetota	Actinomycetes
ido	Isoptericola dokdonensis	1300344	Bacteria	Actinomycetota	Actinomycetes
salf	Streptomyces alboflavus	67267	Bacteria	Actinomycetota	Actinomycetes
micb	Micromonospora sp. B006	2201999	Bacteria	Actinomycetota	Actinomycetes
ajg	Arthrobacter jiangjiafuii	2817475	Bacteria	Actinomycetota	Actinomycetes
cgy	Corynebacterium glyciniphilum	1404245	Bacteria	Actinomycetota	Actinomycetes
rdn	Rothia dentocariosa	762948	Bacteria	Actinomycetota	Actinomycetes
now	Nonomuraea nitratireducens	2656914	Bacteria	Actinomycetota	Actinomycetes
cory	Corynebacterium sp. sy039	2599641	Bacteria	Actinomycetota	Actinomycetes
strf	Streptomyces sp. 4F	1751294	Bacteria	Actinomycetota	Actinomycetes
brv	Brachybacterium avium	2017485	Bacteria	Actinomycetota	Actinomycetes
lse	Leifsonia shinshuensis	150026	Bacteria	Actinomycetota	Actinomycetes
ckf	Corynebacterium kefirresidentii	1979527	Bacteria	Actinomycetota	Actinomycetes
air	Actinomyces israelii	1659	Bacteria	Actinomycetota	Actinomycetes
rpla	Candidatus Rhodoluna planktonica	535712	Bacteria	Actinomycetota	Actinomycetes
svl	Streptomyces violaceusniger	653045	Bacteria	Actinomycetota	Actinomycetes
sdd	Streptomyces dangxiongensis	1442032	Bacteria	Actinomycetota	Actinomycetes
maic	Mycolicibacterium aichiense	1799	Bacteria	Actinomycetota	Actinomycetes
mdf	Mycobacterium diernhoferi	1801	Bacteria	Actinomycetota	Actinomycetes
rla	Rhodoluna lacicola	529884	Bacteria	Actinomycetota	Actinomycetes
agx	Agreia sp. COWG	2773266	Bacteria	Actinomycetota	Actinomycetes
mkm	Mycobacterium sp. KMS	189918	Bacteria	Actinomycetota	Actinomycetes
gor	Gordonia sp. KTR9	337191	Bacteria	Actinomycetota	Actinomycetes
maub	Mycolicibacterium aubagnense	319707	Bacteria	Actinomycetota	Actinomycetes
iva	Isoptericola variabilis	743718	Bacteria	Actinomycetota	Actinomycetes
chm	Corynebacterium humireducens	1223515	Bacteria	Actinomycetota	Actinomycetes
sfa	Streptomyces pratensis	591167	Bacteria	Actinomycetota	Actinomycetes
ssoi	Streptomyces solisilvae	1929477	Bacteria	Actinomycetota	Actinomycetes
psea	Pseudonocardia sp. AL041005	445576	Bacteria	Actinomycetota	Actinomycetes
mfx	Mycolicibacterium fallax	1793	Bacteria	Actinomycetota	Actinomycetes
mics	Microbacterium sp. SGAir0570	2070348	Bacteria	Actinomycetota	Actinomycetes
fal	Frankia alni	326424	Bacteria	Actinomycetota	Actinomycetes
npi	Nocardioides piscis	2714938	Bacteria	Actinomycetota	Actinomycetes
lxl	Luteimicrobium xylanilyticum	1133546	Bacteria	Actinomycetota	Actinomycetes
coa	Corynebacterium sp. ATCC 6931	1487956	Bacteria	Actinomycetota	Actinomycetes
ssub	Streptomyces subrutilus	36818	Bacteria	Actinomycetota	Actinomycetes
sgu	Streptomyces glaucescens	1907	Bacteria	Actinomycetota	Actinomycetes
kii	Kocuria indica	1049583	Bacteria	Actinomycetota	Actinomycetes
ssia	Streptomyces alfalfae	1642299	Bacteria	Actinomycetota	Actinomycetes
rav	Rhodococcus aetherivorans	191292	Bacteria	Actinomycetota	Actinomycetes
gly	Glycomyces sp. TRM65418	2867006	Bacteria	Actinomycetota	Actinomycetes
sgf	Streptomyces griseofuscus	146922	Bacteria	Actinomycetota	Actinomycetes
sij	Scardovia inopinata	1150468	Bacteria	Actinomycetota	Actinomycetes
mio	Microbacterium sp. No. 7	1714373	Bacteria	Actinomycetota	Actinomycetes
ard	Actinomyces radicidentis	111015	Bacteria	Actinomycetota	Actinomycetes
csp	Corynebacterium simulans	146827	Bacteria	Actinomycetota	Actinomycetes
mmuc	Mycolicibacterium mucogenicum	1226753	Bacteria	Actinomycetota	Actinomycetes
mpae	Mycobacterium pallens	370524	Bacteria	Actinomycetota	Actinomycetes
sspb	Streptomyces spectabilis	68270	Bacteria	Actinomycetota	Actinomycetes
rqi	Rhodococcus qingshengii	334542	Bacteria	Actinomycetota	Actinomycetes
nad	Nocardia asteroides	1824	Bacteria	Actinomycetota	Actinomycetes
aacd	Amycolatopsis acidiphila	715473	Bacteria	Actinomycetota	Actinomycetes
mthn	Mycolicibacterium thermoresistibile	1797	Bacteria	Actinomycetota	Actinomycetes
sma	Streptomyces avermitilis	227882	Bacteria	Actinomycetota	Actinomycetes
strc	Streptomyces sp. CNQ	444103	Bacteria	Actinomycetota	Actinomycetes
sfb	Streptomyces fradiae	1319510	Bacteria	Actinomycetota	Actinomycetes
many	Mycolicibacterium anyangense	1431246	Bacteria	Actinomycetota	Actinomycetes
ica	Intrasporangium calvum	710696	Bacteria	Actinomycetota	Actinomycetes
csil	Corynebacterium silvaticum	2320431	Bacteria	Actinomycetota	Actinomycetes
kpl	Kocuria palustris	71999	Bacteria	Actinomycetota	Actinomycetes
rte	Rathayibacter tanaceti	1671680	Bacteria	Actinomycetota	Actinomycetes
mtem	Micromonospora terminaliae	1914461	Bacteria	Actinomycetota	Actinomycetes
rcr	Rhodococcus coprophilus	38310	Bacteria	Actinomycetota	Actinomycetes
mfj	Mycobacterium florentinum	292462	Bacteria	Actinomycetota	Actinomycetes
mih	Microbacterium sp. BH	1906742	Bacteria	Actinomycetota	Actinomycetes
clw	Corynebacterium lactis	1408189	Bacteria	Actinomycetota	Actinomycetes
mau	Micromonospora aurantiaca	644283	Bacteria	Actinomycetota	Actinomycetes
ahw	Actinomyces howellii	52771	Bacteria	Actinomycetota	Actinomycetes
strt	Streptomyces sp. SAT1	1849967	Bacteria	Actinomycetota	Actinomycetes
sgj	Streptomyces genisteinicus	2768068	Bacteria	Actinomycetota	Actinomycetes
msim	Mycobacterium simiae	1784	Bacteria	Actinomycetota	Actinomycetes
apn	Pseudarthrobacter phenanthrenivorans	930171	Bacteria	Actinomycetota	Actinomycetes
dpc	Dietzia psychralcaliphila	139021	Bacteria	Actinomycetota	Actinomycetes
stri	Streptacidiphilus bronchialis	2126346	Bacteria	Actinomycetota	Actinomycetes
crf	Corynebacterium rouxii	2719119	Bacteria	Actinomycetota	Actinomycetes
pdx	Pseudonocardia dioxanivorans	675635	Bacteria	Actinomycetota	Actinomycetes
mir	Mycobacterium paraintracellulare	1138383	Bacteria	Actinomycetota	Actinomycetes
acta	Actinoalloteichus sp. AHMU CJ021	2072503	Bacteria	Actinomycetota	Actinomycetes
pfla	Phytohabitans flavus	1076124	Bacteria	Actinomycetota	Actinomycetes
srt	Segniliparus rotundus	640132	Bacteria	Actinomycetota	Actinomycetes
ksk	Kitasatospora setae	452652	Bacteria	Actinomycetota	Actinomycetes
aqg	Aquiluna borgnonia	2499157	Bacteria	Actinomycetota	Actinomycetes
kqi	Kribbella qitaiheensis	1544730	Bacteria	Actinomycetota	Actinomycetes
arn	Arthrobacter sp. YN	2020486	Bacteria	Actinomycetota	Actinomycetes
mcaw	Microbacterium caowuchunii	2614638	Bacteria	Actinomycetota	Actinomycetes
acit	Arthrobacter citreus	1670	Bacteria	Actinomycetota	Actinomycetes
cuo	Corynebacterium urogenitale	2487892	Bacteria	Actinomycetota	Actinomycetes
mher	Mycobacterium heraklionense	512402	Bacteria	Actinomycetota	Actinomycetes
halt	Ruania alkalisoli	2779775	Bacteria	Actinomycetota	Actinomycetes
aos	Actinomyces oris	544580	Bacteria	Actinomycetota	Actinomycetes
sgx	Streptomyces gardneri	66892	Bacteria	Actinomycetota	Actinomycetes
diz	Dietzia sp. JS16	2052657	Bacteria	Actinomycetota	Actinomycetes
actn	Actinoplanes sp. N902	649831	Bacteria	Actinomycetota	Actinomycetes
psee	Pseudonocardia sp. EC080625	1096868	Bacteria	Actinomycetota	Actinomycetes
mgg	Micropruina glycogenica	75385	Bacteria	Actinomycetota	Actinomycetes
nml	Nakamurella multipartita	479431	Bacteria	Actinomycetota	Actinomycetes
sve	Streptomyces venezuelae	953739	Bacteria	Actinomycetota	Actinomycetes
strm	Streptomyces sp. Mg1	465541	Bacteria	Actinomycetota	Actinomycetes
pacd	Propionibacterium acidifaciens	556499	Bacteria	Actinomycetota	Actinomycetes
aser	Actinocatenispora sera	390989	Bacteria	Actinomycetota	Actinomycetes
aja	Amycolatopsis japonica	208439	Bacteria	Actinomycetota	Actinomycetes
chre	Chryseoglobus sp. 28M	2772253	Bacteria	Actinomycetota	Actinomycetes
noz	Nocardia sp. CS682	1047172	Bacteria	Actinomycetota	Actinomycetes
arth	Arthrobacter sp. PGP41	2079227	Bacteria	Actinomycetota	Actinomycetes
pra	Cutibacterium avidum	1170318	Bacteria	Actinomycetota	Actinomycetes
are	Arthrobacter sp. ERGS1:01	1704044	Bacteria	Actinomycetota	Actinomycetes
mlv	Microbacterium lemovicicum	1072463	Bacteria	Actinomycetota	Actinomycetes
cut	Corynebacterium uterequi	1072256	Bacteria	Actinomycetota	Actinomycetes
brx	Brachybacterium sp. P6	1903186	Bacteria	Actinomycetota	Actinomycetes
gry	Gryllotalpicola protaetiae	2419771	Bacteria	Actinomycetota	Actinomycetes
tpr	Tsukamurella paurometabola	521096	Bacteria	Actinomycetota	Actinomycetes
mick	Micrococcus sp. KBS0714	1179670	Bacteria	Actinomycetota	Actinomycetes
cva	Corynebacterium variabile	858619	Bacteria	Actinomycetota	Actinomycetes
splu	Streptomyces pluripotens	1355015	Bacteria	Actinomycetota	Actinomycetes
gom	Gordonia insulae	2420509	Bacteria	Actinomycetota	Actinomycetes
cyz	Corynebacterium yudongzhengii	2080740	Bacteria	Actinomycetota	Actinomycetes
sdx	Streptomyces dengpaensis	2049881	Bacteria	Actinomycetota	Actinomycetes
serw	Ornithinimicrobium pratense	2593973	Bacteria	Actinomycetota	Actinomycetes
rhu	Rhodococcus sp. PBTS 1	1653478	Bacteria	Actinomycetota	Actinomycetes
nno	Nocardia nova	1415166	Bacteria	Actinomycetota	Actinomycetes
cgk	Corynebacterium gerontici	2079234	Bacteria	Actinomycetota	Actinomycetes
pvs	Candidatus Planktophila versatilis	1884905	Bacteria	Actinomycetota	Actinomycetes
plan	Candidatus Planktophila lacus	1884913	Bacteria	Actinomycetota	Actinomycetes
msf	Microbacterium schleiferi	69362	Bacteria	Actinomycetota	Actinomycetes
mpal	Microbacterium paludicola	300019	Bacteria	Actinomycetota	Actinomycetes
kau	Kitasatospora aureofaciens	1894	Bacteria	Actinomycetota	Actinomycetes
gta	Gordonia terrae	2055	Bacteria	Actinomycetota	Actinomycetes
rkr	Rothia kristinae	37923	Bacteria	Actinomycetota	Actinomycetes
mant	Marisediminicola antarctica	674079	Bacteria	Actinomycetota	Actinomycetes
bcv	Beutenbergia cavernae	471853	Bacteria	Actinomycetota	Actinomycetes
blin	Brevibacterium aurantiacum	273384	Bacteria	Actinomycetota	Actinomycetes
actz	Actinomyces sp. 432	2057798	Bacteria	Actinomycetota	Actinomycetes
bly	Brevibacterium linens	1703	Bacteria	Actinomycetota	Actinomycetes
chn	Corynebacterium halotolerans	1121362	Bacteria	Actinomycetota	Actinomycetes
cig	Citricoccus sp. SGAir0253	2567881	Bacteria	Actinomycetota	Actinomycetes
fsl	Flaviflexus salsibiostraticola	1282737	Bacteria	Actinomycetota	Actinomycetes
mpse	Mycobacterium pseudoshottsii	1136880	Bacteria	Actinomycetota	Actinomycetes
scyg	Streptomyces cyanogenus	80860	Bacteria	Actinomycetota	Actinomycetes
gob	Geodermatophilus obscurus	526225	Bacteria	Actinomycetota	Actinomycetes
sauh	Streptomyces auratus	1160718	Bacteria	Actinomycetota	Actinomycetes
aai	Glutamicibacter arilaitensis	861360	Bacteria	Actinomycetota	Actinomycetes
apho	Arcanobacterium phocisimile	1302235	Bacteria	Actinomycetota	Actinomycetes
mgo	Mycobacterium goodii	134601	Bacteria	Actinomycetota	Actinomycetes
yim	Yimella sp. cx	2770551	Bacteria	Actinomycetota	Actinomycetes
nca	Nocardioides sp. JS614	196162	Bacteria	Actinomycetota	Actinomycetes
rrz	Rhodococcus ruber	1830	Bacteria	Actinomycetota	Actinomycetes
day	Dermacoccus abyssi	322596	Bacteria	Actinomycetota	Actinomycetes
sdv	Streptomyces davaonensis	1214101	Bacteria	Actinomycetota	Actinomycetes
ahm	Actinoalloteichus hymeniacidonis	340345	Bacteria	Actinomycetota	Actinomycetes
salb	Streptomyces albidoflavus	1886	Bacteria	Actinomycetota	Actinomycetes
rrt	Rhodococcus rhodochrous	1829	Bacteria	Actinomycetota	Actinomycetes
amyy	Amycolatopsis sp. YIM 10	2653857	Bacteria	Actinomycetota	Actinomycetes
psim	Pimelobacter simplex	2045	Bacteria	Actinomycetota	Actinomycetes
god	Gordonia sp. 135	2676309	Bacteria	Actinomycetota	Actinomycetes
saqu	Streptomyces aquilus	2548456	Bacteria	Actinomycetota	Actinomycetes
arx	Arthrobacter sp. ZXY	1806905	Bacteria	Actinomycetota	Actinomycetes
cira	Cellulomonas iranensis	76862	Bacteria	Actinomycetota	Actinomycetes
acry	Arthrobacter crystallopoietes	37928	Bacteria	Actinomycetota	Actinomycetes
cmin	Corynebacterium minutissimum	38301	Bacteria	Actinomycetota	Actinomycetes
mche	Mycobacteroides chelonae	1460372	Bacteria	Actinomycetota	Actinomycetes
leu	Leucobacter muris	1935379	Bacteria	Actinomycetota	Actinomycetes
msak	Mycobacterium saskatchewanense	220927	Bacteria	Actinomycetota	Actinomycetes
csx	Corynebacterium singulare	161899	Bacteria	Actinomycetota	Actinomycetes
cet	Cellulosimicrobium sp. TH	1980001	Bacteria	Actinomycetota	Actinomycetes
ntp	Nocardia terpenica	455432	Bacteria	Actinomycetota	Actinomycetes
ngv	Nocardiopsis gilva	1235441	Bacteria	Actinomycetota	Actinomycetes
fri	Frankia inefficax	298654	Bacteria	Actinomycetota	Actinomycetes
cfn	Corynebacterium falsenii	1451189	Bacteria	Actinomycetota	Actinomycetes
bast	Bifidobacterium asteroides	1147128	Bacteria	Actinomycetota	Actinomycetes
mmar	Modestobacter marinus	477641	Bacteria	Actinomycetota	Actinomycetes
amam	Actinomyces marmotae	2737173	Bacteria	Actinomycetota	Actinomycetes
vma	Micromonospora maris	263358	Bacteria	Actinomycetota	Actinomycetes
mfol	Microbacterium foliorum	104336	Bacteria	Actinomycetota	Actinomycetes
acq	Actinomyces sp. oral taxon 414	712122	Bacteria	Actinomycetota	Actinomycetes
mvd	Microterricola viridarii	412690	Bacteria	Actinomycetota	Actinomycetes
mlz	Microbacterium lushaniae	2614639	Bacteria	Actinomycetota	Actinomycetes
sna	Stackebrandtia nassauensis	446470	Bacteria	Actinomycetota	Actinomycetes
scx	Streptomyces sp. CdTB01	1725411	Bacteria	Actinomycetota	Actinomycetes
nbr	Nocardia brasiliensis	1133849	Bacteria	Actinomycetota	Actinomycetes
stro	Streptomyces sp. MOE7	1961713	Bacteria	Actinomycetota	Actinomycetes
noa	Nonomuraea sp. ATCC 55076	1909395	Bacteria	Actinomycetota	Actinomycetes
agm	Agromyces badenianii	2080742	Bacteria	Actinomycetota	Actinomycetes
czh	Clavibacter zhangzhiyongii	2768071	Bacteria	Actinomycetota	Actinomycetes
alo	Alloactinosynnema sp. L	1653480	Bacteria	Actinomycetota	Actinomycetes
rfs	Rathayibacter festucae	1328866	Bacteria	Actinomycetota	Actinomycetes
ahe	Arcanobacterium haemolyticum	644284	Bacteria	Actinomycetota	Actinomycetes
mcra	Micromonospora craniellae	2294034	Bacteria	Actinomycetota	Actinomycetes
mchn	Microbacterium chengjingii	2769067	Bacteria	Actinomycetota	Actinomycetes
spad	Streptomyces paludis	2282738	Bacteria	Actinomycetota	Actinomycetes
brt	Brevilactibacter sp. MC1595	2819349	Bacteria	Actinomycetota	Actinomycetes
mflv	Mycolicibacterium flavescens	1776	Bacteria	Actinomycetota	Actinomycetes
mmat	Mycolicibacterium mageritense	53462	Bacteria	Actinomycetota	Actinomycetes
mshg	Mycobacterium shigaense	722731	Bacteria	Actinomycetota	Actinomycetes
mcw	Microbacterium chocolatum	84292	Bacteria	Actinomycetota	Actinomycetes
bfa	Brachybacterium faecium	446465	Bacteria	Actinomycetota	Actinomycetes
led	Lentzea guizhouensis	1586287	Bacteria	Actinomycetota	Actinomycetes
afs	Actinoplanes friuliensis	1246995	Bacteria	Actinomycetota	Actinomycetes
sgal	Streptomyces galilaeus	33899	Bacteria	Actinomycetota	Actinomycetes
sfic	Streptomyces ficellus	1977088	Bacteria	Actinomycetota	Actinomycetes
bpsc	Bifidobacterium pseudocatenulatum	547043	Bacteria	Actinomycetota	Actinomycetes
bgg	Brachybacterium ginsengisoli	1331682	Bacteria	Actinomycetota	Actinomycetes
phw	Phycicoccus sp. HDW14	2714941	Bacteria	Actinomycetota	Actinomycetes
tfu	Thermobifida fusca	269800	Bacteria	Actinomycetota	Actinomycetes
sfi	Streptomyces microflavus	1303692	Bacteria	Actinomycetota	Actinomycetes
aey	Actinopolyspora erythraea	414996	Bacteria	Actinomycetota	Actinomycetes
prl	Cutibacterium modestum	2559073	Bacteria	Actinomycetota	Actinomycetes
gav	Gordonia alkanivorans	84096	Bacteria	Actinomycetota	Actinomycetes
cgrn	Cutibacterium granulosum	33011	Bacteria	Actinomycetota	Actinomycetes
ari	Psychromicrobium lacuslunae	1618207	Bacteria	Actinomycetota	Actinomycetes
bcor	Bifidobacterium coryneforme	1687	Bacteria	Actinomycetota	Actinomycetes
psni	Pseudarthrobacter sp. NIBRBAC000502771	2590774	Bacteria	Actinomycetota	Actinomycetes
bpsp	Bifidobacterium pseudolongum	1447715	Bacteria	Actinomycetota	Actinomycetes
jme	Janibacter melonis	262209	Bacteria	Actinomycetota	Actinomycetes
srk	Streptomyces rectiverticillatus	173860	Bacteria	Actinomycetota	Actinomycetes
mseo	Mycobacterium seoulense	386911	Bacteria	Actinomycetota	Actinomycetes
sace	Allosaccharopolyspora coralli	2665642	Bacteria	Actinomycetota	Actinomycetes
svu	Streptomyces violaceoruber	1935	Bacteria	Actinomycetota	Actinomycetes
cga	Cellulomonas gilvus	593907	Bacteria	Actinomycetota	Actinomycetes
sgs	Streptomyces griseochromogenes	68214	Bacteria	Actinomycetota	Actinomycetes
cee	Corynebacterium endometrii	2488819	Bacteria	Actinomycetota	Actinomycetes
celh	Cellulomonas sp. H30R	2704467	Bacteria	Actinomycetota	Actinomycetes
pecq	Pseudonocardia sp. EC080619	1096856	Bacteria	Actinomycetota	Actinomycetes
spin	Skermania piniformis	39122	Bacteria	Actinomycetota	Actinomycetes
smob	Streptomyces mobaraensis	1223523	Bacteria	Actinomycetota	Actinomycetes
prv	Propioniciclava coleopterorum	2714937	Bacteria	Actinomycetota	Actinomycetes
llut	Leucobacter luti	340320	Bacteria	Actinomycetota	Actinomycetes
stsi	Streptomyces qaidamensis	1783515	Bacteria	Actinomycetota	Actinomycetes
spav	Streptomyces parvulus	146923	Bacteria	Actinomycetota	Actinomycetes
caz	Corynebacterium argentoratense	1348662	Bacteria	Actinomycetota	Actinomycetes
arr	Arthrobacter sp. Rue61a	1118963	Bacteria	Actinomycetota	Actinomycetes
mlp	Mycobacterium lepraemurium	64667	Bacteria	Actinomycetota	Actinomycetes
aul	Auritidibacter sp. NML130574	2170745	Bacteria	Actinomycetota	Actinomycetes
fsy	Candidatus Frankia datiscae	2716812	Bacteria	Actinomycetota	Actinomycetes
sfeu	Streptomyces ferrugineus	1413221	Bacteria	Actinomycetota	Actinomycetes
asg	Actinotignum schaalii	59505	Bacteria	Actinomycetota	Actinomycetes
msar	Mycolicibacterium sarraceniae	1534348	Bacteria	Actinomycetota	Actinomycetes
nak	Nakamurella antarctica	1902245	Bacteria	Actinomycetota	Actinomycetes
yia	Yinghuangia sp. ASG 101	2896848	Bacteria	Actinomycetota	Actinomycetes
stsu	Streptomyces tsukubensis	83656	Bacteria	Actinomycetota	Actinomycetes
caqu	Corynebacterium aquilae	1431546	Bacteria	Actinomycetota	Actinomycetes
nbe	Nocardioides baekrokdamisoli	1804624	Bacteria	Actinomycetota	Actinomycetes
gln	Glaciihabitans sp. INWT7	2596912	Bacteria	Actinomycetota	Actinomycetes
ver	Verrucosispora sp. NA02020	2742132	Bacteria	Actinomycetota	Actinomycetes
mpag	Mycobacterium paragordonae	1389713	Bacteria	Actinomycetota	Actinomycetes
sco	Streptomyces coelicolor	100226	Bacteria	Actinomycetota	Actinomycetes
aau	Paenarthrobacter aurescens	290340	Bacteria	Actinomycetota	Actinomycetes
aru	Arthrobacter sp. U41	1849032	Bacteria	Actinomycetota	Actinomycetes
beu	Bifidobacterium eulemuris	1765219	Bacteria	Actinomycetota	Actinomycetes
asd	Hoyosella subflava	443218	Bacteria	Actinomycetota	Actinomycetes
crl	Corynebacterium renale	1724	Bacteria	Actinomycetota	Actinomycetes
gji	Gordonia jinghuaiqii	2758710	Bacteria	Actinomycetota	Actinomycetes
ccho	Corynebacterium choanae	1862358	Bacteria	Actinomycetota	Actinomycetes
mmm	Mycobacterium sp. MOTT36Y	1168287	Bacteria	Actinomycetota	Actinomycetes
sky	Streptomyces koyangensis	188770	Bacteria	Actinomycetota	Actinomycetes
cub	Curtobacterium sp. BH	1905847	Bacteria	Actinomycetota	Actinomycetes
cans	Corynebacterium anserum	2684406	Bacteria	Actinomycetota	Actinomycetes
rsa	Renibacterium salmoninarum	288705	Bacteria	Actinomycetota	Actinomycetes
bii	Bifidobacterium indicum	1341694	Bacteria	Actinomycetota	Actinomycetes
aer	Aeromicrobium erythreum	2041	Bacteria	Actinomycetota	Actinomycetes
bang	Bifidobacterium angulatum	518635	Bacteria	Actinomycetota	Actinomycetes
noy	Nocardioides euryhalodurans	2518370	Bacteria	Actinomycetota	Actinomycetes
agg	Agrococcus sp. SGAir0287	2070347	Bacteria	Actinomycetota	Actinomycetes
sxn	Streptomyces xanthii	2768069	Bacteria	Actinomycetota	Actinomycetes
mye	Mycobacterium sp. EPa45	1545728	Bacteria	Actinomycetota	Actinomycetes
ary	Arthrobacter sp. YC	1652545	Bacteria	Actinomycetota	Actinomycetes
sata	Streptomyces atratus	1893	Bacteria	Actinomycetota	Actinomycetes
msho	Mycobacterium shottsii	133549	Bacteria	Actinomycetota	Actinomycetes
bgx	Bifidobacterium pullorum	78344	Bacteria	Actinomycetota	Actinomycetes
mip	Microbacterium sp. PAMC 28756	1795053	Bacteria	Actinomycetota	Actinomycetes
mauu	Mycolicibacterium aurum	1791	Bacteria	Actinomycetota	Actinomycetes
cug	Curtobacterium sp. SGAir0471	2070337	Bacteria	Actinomycetota	Actinomycetes
pry	Polymorphospora rubra	338584	Bacteria	Actinomycetota	Actinomycetes
aeb	Aeromicrobium sp. A1	2107713	Bacteria	Actinomycetota	Actinomycetes
abam	Candidatus Nanopelagicus limnes	1884634	Bacteria	Actinomycetota	Actinomycetes
mfg	Mycolicibacterium farcinogenes	1802	Bacteria	Actinomycetota	Actinomycetes
saiu	Spiractinospora alimapuensis	2820884	Bacteria	Actinomycetota	Actinomycetes
maur	Microbacterium aurum	36805	Bacteria	Actinomycetota	Actinomycetes
cvt	Corynebacterium vitaeruminis	1224164	Bacteria	Actinomycetota	Actinomycetes
nah	Nocardia arthritidis	228602	Bacteria	Actinomycetota	Actinomycetes
bsau	Brachybacterium saurashtrense	556288	Bacteria	Actinomycetota	Actinomycetes
mlu	Micrococcus luteus	465515	Bacteria	Actinomycetota	Actinomycetes
gar	Glutamicibacter halophytocola	1933880	Bacteria	Actinomycetota	Actinomycetes
slv	Streptomyces lividans	457428	Bacteria	Actinomycetota	Actinomycetes
sphv	Streptomyces phaeolivaceus	2653200	Bacteria	Actinomycetota	Actinomycetes
plk	Plantactinospora sp. KBS50	2024580	Bacteria	Actinomycetota	Actinomycetes
mdx	Mycobacterium dioxanotrophicus	482462	Bacteria	Actinomycetota	Actinomycetes
mva	Mycolicibacterium vanbaalenii	350058	Bacteria	Actinomycetota	Actinomycetes
msen	Mycobacterium senegalense	1796	Bacteria	Actinomycetota	Actinomycetes
acto	Actinomyces sp. oral taxon 897	2081702	Bacteria	Actinomycetota	Actinomycetes
pnv	Paenarthrobacter nicotinovorans	29320	Bacteria	Actinomycetota	Actinomycetes
slx	Streptomyces lavendulae	58340	Bacteria	Actinomycetota	Actinomycetes
dit	Dietzia sp. oral taxon 368	712270	Bacteria	Actinomycetota	Actinomycetes
agra	Actinomadura graeca	2750812	Bacteria	Actinomycetota	Actinomycetes
cmf	Corynebacterium macginleyi	38290	Bacteria	Actinomycetota	Actinomycetes
svr	Streptomyces viridifaciens	48665	Bacteria	Actinomycetota	Actinomycetes
xce	Xylanimonas cellulosilytica	446471	Bacteria	Actinomycetota	Actinomycetes
krh	Kocuria rhizophila	378753	Bacteria	Actinomycetota	Actinomycetes
tes	Tessaracoccus aquimaris	1332264	Bacteria	Actinomycetota	Actinomycetes
micr	Microbacterium sp. 1.5R	1916917	Bacteria	Actinomycetota	Actinomycetes
malv	Mycolicibacterium alvei	67081	Bacteria	Actinomycetota	Actinomycetes
atl	Actinocatenispora thailandica	227318	Bacteria	Actinomycetota	Actinomycetes
shaw	Streptomyces hawaiiensis	67305	Bacteria	Actinomycetota	Actinomycetes
stir	Streptomyces tirandamycinicus	2174846	Bacteria	Actinomycetota	Actinomycetes
teh	Tetrasphaera sp. HKS02	1813880	Bacteria	Actinomycetota	Actinomycetes
gez	Georgenia wutianyii	2585135	Bacteria	Actinomycetota	Actinomycetes
tfl	Tessaracoccus flavus	1610493	Bacteria	Actinomycetota	Actinomycetes
spri	Streptomyces pristinaespiralis	38300	Bacteria	Actinomycetota	Actinomycetes
jde	Jonesia denitrificans	471856	Bacteria	Actinomycetota	Actinomycetes
rama	Rothia amarae	169480	Bacteria	Actinomycetota	Actinomycetes
kra	Kineococcus radiotolerans	266940	Bacteria	Actinomycetota	Actinomycetes
marz	Mycolicibacterium arabiense	1286181	Bacteria	Actinomycetota	Actinomycetes
cef	Corynebacterium efficiens	196164	Bacteria	Actinomycetota	Actinomycetes
ars	Arsenicicoccus sp. oral taxon 190	1658671	Bacteria	Actinomycetota	Actinomycetes
slk	Streptomyces lunaelactis	1535768	Bacteria	Actinomycetota	Actinomycetes
ase	Actinoplanes sp. SE50/110	134676	Bacteria	Actinomycetota	Actinomycetes
cku	Corynebacterium kutscheri	35755	Bacteria	Actinomycetota	Actinomycetes
svn	Streptomyces vinaceus	1960	Bacteria	Actinomycetota	Actinomycetes
mhos	Microbacterium hominis	162426	Bacteria	Actinomycetota	Actinomycetes
hea	Herbiconiux sp. SALV	2735133	Bacteria	Actinomycetota	Actinomycetes
sala	Salinibacterium sp. UTAS2018	2508880	Bacteria	Actinomycetota	Actinomycetes
aagi	Arthrobacter agilis	37921	Bacteria	Actinomycetota	Actinomycetes
sesp	Saccharothrix espanaensis	1179773	Bacteria	Actinomycetota	Actinomycetes
kfl	Kribbella flavida	479435	Bacteria	Actinomycetota	Actinomycetes
salj	Streptomyces albireticuli	1940	Bacteria	Actinomycetota	Actinomycetes
nro	Nocardioides rotundus	1774216	Bacteria	Actinomycetota	Actinomycetes
nmes	Nocardioides mesophilus	433659	Bacteria	Actinomycetota	Actinomycetes
ntc	Nocardia tengchongensis	2055889	Bacteria	Actinomycetota	Actinomycetes
pue	Paenarthrobacter ureafaciens	37931	Bacteria	Actinomycetota	Actinomycetes
gpd	Gordonia pseudoamarae	2831662	Bacteria	Actinomycetota	Actinomycetes
sfk	Streptomyces formicae	1616117	Bacteria	Actinomycetota	Actinomycetes
acts	Actinoplanes sp. SE50	2033844	Bacteria	Actinomycetota	Actinomycetes
oek	Oerskovia sp. KBS0722	1179673	Bacteria	Actinomycetota	Actinomycetes
psev	Pseudoclavibacter triregionum	2820673	Bacteria	Actinomycetota	Actinomycetes
flh	Flaviflexus ciconiae	2496867	Bacteria	Actinomycetota	Actinomycetes
soo	Schaalia odontolytica	1660	Bacteria	Actinomycetota	Actinomycetes
scw	Streptomyces cyaneogriseus	477245	Bacteria	Actinomycetota	Actinomycetes
ncx	Nonomuraea coxensis	1122611	Bacteria	Actinomycetota	Actinomycetes
actt	Actinobaculum sp. 313	2495645	Bacteria	Actinomycetota	Actinomycetes
abai	Actinobacteria bacterium IMCC26256	1650658	Bacteria	Actinomycetota	Actinomycetes
bsg	Brucella suis	29461	Bacteria	Pseudomonadota	Alphaproteobacteria
babb	Brucella abortus	235	Bacteria	Pseudomonadota	Alphaproteobacteria
rrp	Rickettsia rickettsii	1105101	Bacteria	Pseudomonadota	Alphaproteobacteria
rpl	Rickettsia prowazekii	1290428	Bacteria	Pseudomonadota	Alphaproteobacteria
apu	Acetobacter pasteurianus	634454	Bacteria	Pseudomonadota	Alphaproteobacteria
smi	Sinorhizobium meliloti	1230587	Bacteria	Pseudomonadota	Alphaproteobacteria
zmn	Zymomonas mobilis	622759	Bacteria	Pseudomonadota	Alphaproteobacteria
ech	Ehrlichia chaffeensis	205920	Bacteria	Pseudomonadota	Alphaproteobacteria
rpt	Rhodopseudomonas palustris	395960	Bacteria	Pseudomonadota	Alphaproteobacteria
bme	Brucella melitensis	224914	Bacteria	Pseudomonadota	Alphaproteobacteria
bcar	Brucella canis	36855	Bacteria	Pseudomonadota	Alphaproteobacteria
rlg	Rhizobium leguminosarum	395491	Bacteria	Pseudomonadota	Alphaproteobacteria
hct	Candidatus Hodgkinia cicadicola	573658	Bacteria	Pseudomonadota	Alphaproteobacteria
apy	Anaplasma phagocytophilum	1184253	Bacteria	Pseudomonadota	Alphaproteobacteria
rsk	Cereibacter sphaeroides	557760	Bacteria	Pseudomonadota	Alphaproteobacteria
amf	Anaplasma marginale	320483	Bacteria	Pseudomonadota	Alphaproteobacteria
mea	Methylorubrum extorquens	272630	Bacteria	Pseudomonadota	Alphaproteobacteria
rel	Rhizobium etli	1328306	Bacteria	Pseudomonadota	Alphaproteobacteria
gbs	Granulibacter bethesdensis	1052095	Bacteria	Pseudomonadota	Alphaproteobacteria
erg	Ehrlichia ruminantium	302409	Bacteria	Pseudomonadota	Alphaproteobacteria
lat	Candidatus Liberibacter asiaticus	931202	Bacteria	Pseudomonadota	Alphaproteobacteria
rty	Rickettsia typhi	257363	Bacteria	Pseudomonadota	Alphaproteobacteria
bhs	Bartonella henselae	38323	Bacteria	Pseudomonadota	Alphaproteobacteria
rhi	Sinorhizobium fredii	394	Bacteria	Pseudomonadota	Alphaproteobacteria
ocg	Afipia carboxidovorans	504832	Bacteria	Pseudomonadota	Alphaproteobacteria
goh	Gluconobacter oxydans	1224746	Bacteria	Pseudomonadota	Alphaproteobacteria
pga	Phaeobacter inhibens	391619	Bacteria	Pseudomonadota	Alphaproteobacteria
rsw	Rickettsia slovaca	1105109	Bacteria	Pseudomonadota	Alphaproteobacteria
rrf	Rhodospirillum rubrum	1036743	Bacteria	Pseudomonadota	Alphaproteobacteria
kvu	Ketogulonicigenium vulgare	880591	Bacteria	Pseudomonadota	Alphaproteobacteria
bqu	Bartonella quintana	283165	Bacteria	Pseudomonadota	Alphaproteobacteria
rir	Rhizobium pusense	648995	Bacteria	Pseudomonadota	Alphaproteobacteria
rco	Rickettsia conorii	272944	Bacteria	Pseudomonadota	Alphaproteobacteria
sphd	Rhizorhabdus wittichii	1283312	Bacteria	Pseudomonadota	Alphaproteobacteria
sbar	Sphingobium fuliginis	336203	Bacteria	Pseudomonadota	Alphaproteobacteria
sjp	Sphingobium indicum	452662	Bacteria	Pseudomonadota	Alphaproteobacteria
wed	Wolbachia endosymbiont of Drosophila simulans	1236908	Bacteria	Pseudomonadota	Alphaproteobacteria
btr	Bartonella tribocorum	382640	Bacteria	Pseudomonadota	Alphaproteobacteria
ram	Rickettsia amblyommatis	1105111	Bacteria	Pseudomonadota	Alphaproteobacteria
bcet	Brucella ceti	1423891	Bacteria	Pseudomonadota	Alphaproteobacteria
eah	Ensifer adhaerens	106592	Bacteria	Pseudomonadota	Alphaproteobacteria
oan	Brucella anthropi	439375	Bacteria	Pseudomonadota	Alphaproteobacteria
bju	Bradyrhizobium japonicum	1037409	Bacteria	Pseudomonadota	Alphaproteobacteria
abq	Azospirillum brasilense	192	Bacteria	Pseudomonadota	Alphaproteobacteria
smaz	Sphingopyxis macrogoltabida	33050	Bacteria	Pseudomonadota	Alphaproteobacteria
hdt	Hyphomicrobium denitrificans	670307	Bacteria	Pseudomonadota	Alphaproteobacteria
rms	Rickettsia massiliae	416276	Bacteria	Pseudomonadota	Alphaproteobacteria
ara	Agrobacterium tumefaciens	311403	Bacteria	Pseudomonadota	Alphaproteobacteria
mgy	Magnetospirillum gryphiswaldense	1430440	Bacteria	Pseudomonadota	Alphaproteobacteria
atf	Agrobacterium fabacearum	1183401	Bacteria	Pseudomonadota	Alphaproteobacteria
ott	Orientia tsutsugamushi	334380	Bacteria	Pseudomonadota	Alphaproteobacteria
ccs	Caulobacter vibrioides	565050	Bacteria	Pseudomonadota	Alphaproteobacteria
rcm	Rickettsia canadensis	293613	Bacteria	Pseudomonadota	Alphaproteobacteria
elq	Erythrobacter litoralis	39960	Bacteria	Pseudomonadota	Alphaproteobacteria
ngg	Neorhizobium galegae	1028800	Bacteria	Pseudomonadota	Alphaproteobacteria
fil	Candidatus Filomicrobium marinum	1608628	Bacteria	Pseudomonadota	Alphaproteobacteria
thal	Candidatus Endolissoclinum faulkneri	1193729	Bacteria	Pseudomonadota	Alphaproteobacteria
bpv	Brucella pinnipedialis	120576	Bacteria	Pseudomonadota	Alphaproteobacteria
rbe	Rickettsia bellii	336407	Bacteria	Pseudomonadota	Alphaproteobacteria
gdi	Gluconacetobacter diazotrophicus	272568	Bacteria	Pseudomonadota	Alphaproteobacteria
blag	Blastochloris tepida	2233851	Bacteria	Pseudomonadota	Alphaproteobacteria
avi	Agrobacterium vitis	311402	Bacteria	Pseudomonadota	Alphaproteobacteria
sari	Sphingomonas aliaeris	2759526	Bacteria	Pseudomonadota	Alphaproteobacteria
bos	Bosea sp. RAC05	1842539	Bacteria	Pseudomonadota	Alphaproteobacteria
sphi	Sphingomonas hengshuiensis	1609977	Bacteria	Pseudomonadota	Alphaproteobacteria
aoh	Anaplasma ovis	1248439	Bacteria	Pseudomonadota	Alphaproteobacteria
boi	Bosea sp. Tri	1867715	Bacteria	Pseudomonadota	Alphaproteobacteria
ery	Aurantiacibacter atlanticus	1648404	Bacteria	Pseudomonadota	Alphaproteobacteria
aalm	Aureimonas altamirensis	370622	Bacteria	Pseudomonadota	Alphaproteobacteria
cmb	Caulobacter mirabilis	69666	Bacteria	Pseudomonadota	Alphaproteobacteria
ado	Tsuneonella dongtanensis	692370	Bacteria	Pseudomonadota	Alphaproteobacteria
aper	Acetobacter persici	1076596	Bacteria	Pseudomonadota	Alphaproteobacteria
bvn	Bartonella vinsonii	1094497	Bacteria	Pseudomonadota	Alphaproteobacteria
kna	Komagataeibacter nataicola	265960	Bacteria	Pseudomonadota	Alphaproteobacteria
bob	Bombella sp. ESL0368	2676441	Bacteria	Pseudomonadota	Alphaproteobacteria
dex	Defluviicoccus sp.	2682137	Bacteria	Pseudomonadota	Alphaproteobacteria
xdi	Xanthobacter dioxanivorans	2528964	Bacteria	Pseudomonadota	Alphaproteobacteria
pleo	Pleomorphomonas sp. SM30	1885025	Bacteria	Pseudomonadota	Alphaproteobacteria
mpo	Methylorubrum populi	441620	Bacteria	Pseudomonadota	Alphaproteobacteria
sphb	Sphingobium sp. EP60837	1855519	Bacteria	Pseudomonadota	Alphaproteobacteria
rii	Rhizobium indicum	2583231	Bacteria	Pseudomonadota	Alphaproteobacteria
roh	Roseovarius sp. THAF27	2587850	Bacteria	Pseudomonadota	Alphaproteobacteria
alh	Altererythrobacter sp. BO	2604537	Bacteria	Pseudomonadota	Alphaproteobacteria
sech	Sphingomonas echinoides	59803	Bacteria	Pseudomonadota	Alphaproteobacteria
fap	Falsirhodobacter sp. PG104	2692330	Bacteria	Pseudomonadota	Alphaproteobacteria
rbm	Rhizobiales bacterium NRL2	1862950	Bacteria	Pseudomonadota	Alphaproteobacteria
oin	Brucella intermedia	94625	Bacteria	Pseudomonadota	Alphaproteobacteria
spha	Sphingomonas paeninsulae	2319844	Bacteria	Pseudomonadota	Alphaproteobacteria
rli	Roseobacter litoralis	391595	Bacteria	Pseudomonadota	Alphaproteobacteria
spai	Sphingomonas panacisoli	1813879	Bacteria	Pseudomonadota	Alphaproteobacteria
same	Sinorhizobium americanum	194963	Bacteria	Pseudomonadota	Alphaproteobacteria
tmd	Thalassobius mediterraneus	340021	Bacteria	Pseudomonadota	Alphaproteobacteria
rfe	Rickettsia felis	315456	Bacteria	Pseudomonadota	Alphaproteobacteria
merd	Mesorhizobium erdmanii	1777866	Bacteria	Pseudomonadota	Alphaproteobacteria
bne	Brevundimonas naejangsanensis	588932	Bacteria	Pseudomonadota	Alphaproteobacteria
brd	Brevundimonas sp. DS20	1532555	Bacteria	Pseudomonadota	Alphaproteobacteria
skr	Sphingomonas koreensis	93064	Bacteria	Pseudomonadota	Alphaproteobacteria
azc	Azorhizobium caulinodans	438753	Bacteria	Pseudomonadota	Alphaproteobacteria
peg	Candidatus Pelagibacter giovannonii	2563896	Bacteria	Pseudomonadota	Alphaproteobacteria
txi	Thalassospira xiamenensis	1123366	Bacteria	Pseudomonadota	Alphaproteobacteria
bvr	Blastochloris viridis	1079	Bacteria	Pseudomonadota	Alphaproteobacteria
sphk	Sphingopyxis fribergensis	1515612	Bacteria	Pseudomonadota	Alphaproteobacteria
don	Marivivens sp. JLT3646	1920883	Bacteria	Pseudomonadota	Alphaproteobacteria
rua	Ruegeria sp. AD91A	2293862	Bacteria	Pseudomonadota	Alphaproteobacteria
cmet	Chenggangzhangella methanolivorans	1437009	Bacteria	Pseudomonadota	Alphaproteobacteria
sphc	Sphingomonas psychrotolerans	1327635	Bacteria	Pseudomonadota	Alphaproteobacteria
ren	Rickettsiales endosymbiont of Stachyamoeba lipophora	2486578	Bacteria	Pseudomonadota	Alphaproteobacteria
bmed	Brevundimonas mediterranea	74329	Bacteria	Pseudomonadota	Alphaproteobacteria
neh	Oecophyllibacter saccharovorans	2558360	Bacteria	Pseudomonadota	Alphaproteobacteria
maqu	Methylobacterium aquaticum	270351	Bacteria	Pseudomonadota	Alphaproteobacteria
bof	Bosea sp. F3	2599640	Bacteria	Pseudomonadota	Alphaproteobacteria
ssam	Swingsia samuiensis	1293412	Bacteria	Pseudomonadota	Alphaproteobacteria
xau	Xanthobacter autotrophicus	78245	Bacteria	Pseudomonadota	Alphaproteobacteria
smed	Sulfitobacter mediterraneus	83219	Bacteria	Pseudomonadota	Alphaproteobacteria
sagu	Sagittula sp. P11	2009329	Bacteria	Pseudomonadota	Alphaproteobacteria
rrg	Rhizobium ruizarguesonis	2081791	Bacteria	Pseudomonadota	Alphaproteobacteria
rbs	Rhodobiaceae bacterium	2026785	Bacteria	Pseudomonadota	Alphaproteobacteria
smic	Sphingosinicella microcystinivorans	335406	Bacteria	Pseudomonadota	Alphaproteobacteria
ahu	Azospirillum humicireducens	1226968	Bacteria	Pseudomonadota	Alphaproteobacteria
rln	Rhizobium lentis	1138194	Bacteria	Pseudomonadota	Alphaproteobacteria
pel	Candidatus Pelagibacter sp. IMCC9063	1002672	Bacteria	Pseudomonadota	Alphaproteobacteria
gal	Gluconobacter albidus	318683	Bacteria	Pseudomonadota	Alphaproteobacteria
pmau	Paracoccus marcusii	59779	Bacteria	Pseudomonadota	Alphaproteobacteria
rgr	Rhizobium grahamii	1120045	Bacteria	Pseudomonadota	Alphaproteobacteria
pscq	Pseudochrobactrum algeriensis	2834768	Bacteria	Pseudomonadota	Alphaproteobacteria
salo	Silicimonas algicola	1826607	Bacteria	Pseudomonadota	Alphaproteobacteria
rhid	Rhizobium hidalgonense	1538159	Bacteria	Pseudomonadota	Alphaproteobacteria
acr	Acidiphilium cryptum	349163	Bacteria	Pseudomonadota	Alphaproteobacteria
hjo	Haematospirillum jordaniae	1549855	Bacteria	Pseudomonadota	Alphaproteobacteria
shum	Stella humosa	94	Bacteria	Pseudomonadota	Alphaproteobacteria
psf	Pseudovibrio sp. FO	911045	Bacteria	Pseudomonadota	Alphaproteobacteria
sami	Sphingobium amiense	135719	Bacteria	Pseudomonadota	Alphaproteobacteria
labr	Labrenzia sp. VG12	2021862	Bacteria	Pseudomonadota	Alphaproteobacteria
apom	Acetobacter pomorum	65959	Bacteria	Pseudomonadota	Alphaproteobacteria
sil	Ruegeria pomeroyi	246200	Bacteria	Pseudomonadota	Alphaproteobacteria
cbot	Candidatus Viadribacter manganicus	1759059	Bacteria	Pseudomonadota	Alphaproteobacteria
hadh	Hypericibacter adhaerens	2602016	Bacteria	Pseudomonadota	Alphaproteobacteria
pamn	Paracoccus aminovorans	34004	Bacteria	Pseudomonadota	Alphaproteobacteria
bio	Brucella inopinata	1218315	Bacteria	Pseudomonadota	Alphaproteobacteria
bez	Bartonella elizabethae	807	Bacteria	Pseudomonadota	Alphaproteobacteria
palg	Parasphingopyxis algicola	2026624	Bacteria	Pseudomonadota	Alphaproteobacteria
rph	Rickettsia philipii	481009	Bacteria	Pseudomonadota	Alphaproteobacteria
emr	Ehrlichia muris	1423892	Bacteria	Pseudomonadota	Alphaproteobacteria
faq	Rhodobacteraceae bacterium SC52	2745590	Bacteria	Pseudomonadota	Alphaproteobacteria
phao	Parasphingorhabdus halotolerans	2725558	Bacteria	Pseudomonadota	Alphaproteobacteria
sroe	Skermanella rosea	1817965	Bacteria	Pseudomonadota	Alphaproteobacteria
rad	Rhizobium acidisoli	1538158	Bacteria	Pseudomonadota	Alphaproteobacteria
rmm	Roseovarius mucosus	215743	Bacteria	Pseudomonadota	Alphaproteobacteria
pmut	Paracoccus mutanolyticus	1499308	Bacteria	Pseudomonadota	Alphaproteobacteria
rbz	Aestuarium zhoushanense	2820523	Bacteria	Pseudomonadota	Alphaproteobacteria
pdes	Peteryoungia desertarenae	1813451	Bacteria	Pseudomonadota	Alphaproteobacteria
sand	Sandaracinobacter sp. M6	2759707	Bacteria	Pseudomonadota	Alphaproteobacteria
wdm	Wolbachia endosymbiont of Drosophila mauritiana	109663	Bacteria	Pseudomonadota	Alphaproteobacteria
atu	Agrobacterium fabrum	176299	Bacteria	Pseudomonadota	Alphaproteobacteria
snj	Sphingomonas sp. NIC1	1961362	Bacteria	Pseudomonadota	Alphaproteobacteria
pshq	Pseudopuniceibacterium antarcticum	2613965	Bacteria	Pseudomonadota	Alphaproteobacteria
sgi	Sphingopyxis granuli	267128	Bacteria	Pseudomonadota	Alphaproteobacteria
barw	Bartonella sp. WD16.2	1933904	Bacteria	Pseudomonadota	Alphaproteobacteria
[truncated: 3,420 more rows]

## Sheet: Table S2
Table S2. Classes of riboswitches
Family	Riboswitch
T-box	T-box
Cobalamin	Cobalamin
	AdoCbl
	AdoCbl-II
TPP	TPP
SAM	SAM
	SAM-III
	SAM-IV
	SAM-I-IV
	SAM_V
	SAM_VI
	SAM_alpha
	SAM-SAH
	SAH
FMN	FMN
Glycine	Glycine
	glycine-GGAnGA
c-di-AMP	c-di-AMP
c-di-GMP	c-di-GMP-I
	c-di-GMP-II
	c-di-GMP-I-GGC
	c-di-GMP-II-GAG
	c-di-GMP-I-UAU
	c-di-GMP-II-GCG
Purine	Purine
	2dG-I
Lysine	Lysine
Manganese	Manganese
Fluoride	Fluoride
Guanidine	Guanidine-I
	Guanidine-II
	Guanidine-III
Molybdenum	Molybdenum
Magnesium	Magnesium
ZMP-ZTP	ZMP-ZTP
glmS	glmS
PreQ1	PreQ1
	preQ1-II
	preQ1-III
THF	THF
nhaA-I	nhaA-I
sul1	sul1
Sodium	Sodium
raiA	raiA
Glutamine	Glutamine
AAC_AAD_leader	AAC_AAD_leader
Magnesium-II	Magnesium-II
NiCo	NiCo
	NiCo-AnGGAG

## Sheet: Table S3
Table S3. Riboswitch cutoff values derived from the analysis of random sequences
Riboswitches	Rfam ID	Cutoff Values for Riboswitch Detection
		Derived from Random Sequence Analysis	Rfam GA (gathering)
2dG-I	RF01510	38.7	51
2dG-II	RF03165	40.1	60
AAC_AAD_leader	RF02912	33.9	56
AdoCbl	RF01482	32.7	50
AdoCbl-II	RF01689	35.3	36.5
c-di-AMP	RF00379	34.7	38
c-di-GMP-I	RF01051	34.3	35
c-di-GMP-I-GGC	RF03167	35.7	59
c-di-GMP-I-UAU	RF03168	34.7	65.9
c-di-GMP-II	RF01786	33	53.5
c-di-GMP-II-GAG	RF03169	40.9	40
c-di-GMP-II-GCG	RF03170	41.5	47.9
Cobalamin	RF00174	35.2	31.5
Fluoride	RF01734	34.1	32
FMN	RF00050	34.9	66.2
glmS	RF00234	31.4	37
Glutamine	RF01739	36.6	35
Glycine	RF00504	34.7	32
glycine-GGAnGA	RF03166	32.9	110
Guanidine-I	RF00442	35.5	63
Guanidine-II	RF01068	40.9	32
Guanidine-III	RF01763	41.3	36
Lysine	RF00168	34.8	30
Magnesium	RF00380	34.2	44
Magnesium-II	RF01056	38.5	40
Manganese	RF00080	27.8	45
Molybdenum	RF01055	33.9	36
nhaA-I	RF03057	39.6	37
NiCo	RF02683	36	37
NiCo-AnGGAG	RF03164	36.6	64.5
PreQ1	RF00522	34.8	39
preQ1-II	RF01054	39.4	47
PreQ1-III	RF02680	35.6	63
Purine	RF00167	39.7	37
raiA	RF03072	32.7	101.3
SAH	RF01057	39.3	37
SAM	RF00162	35.8	44.4
SAM_alpha	RF00521	37.6	36
SAM_V	RF01826	36.4	41
SAM_VI	RF02885	34	57.5
SAM-I-IV	RF01725	34.2	41.1
SAM-III	RF01767	37.1	45
SAM-IV	RF00634	40.8	38
SAM-SAH	RF01727	34.2	40
Sodium	RF03071	40.4	40.5
sul1	RF03058	43.3	36.2
T-box	RF00230	34.7	93
THF	RF01831	35.2	36
TPP	RF00059	33.3	54.3
ZMP-ZTP	RF01750	39.3	39

## Sheet: Table S4
Table S4. Riboswitches identified using our adjusted cutoffs that would have been excluded under the original Rfam GA thresholds
Gene	Riboswitches	Regulated gene	COG	Org ID	Organism	Phylum	Class	Rfam model		Intergenic region		Bit score	E-val
								Start	End	Start	End
UP12_13000	T-box	threonyl-tRNA synthase	COG0441	bpus	Bacillus pumilus SH-B9	Bacillota	Bacilli	1	219	44	292	92.9	9.7e-22
BJL90_10975	T-box	threonine--tRNA ligase	COG0441	cfm	Clostridium formicaceticum ATCC 27076	Bacillota	Clostridia	1	219	99	323	92.6	1.6e-21
AP3564_19285	T-box	threonine--tRNA ligase	COG0441	apak	Aeribacillus pallidus KCTC3564	Bacillota	Bacilli	1	219	69	301	92.6	1.7e-21
PB01_12945	T-box	threonine--tRNA ligase	COG0441	psyo	Psychrobacillus glaciei PB01	Bacillota	Bacilli	1	219	51	280	92.5	1.9e-21
Cthe_1228	T-box	threonyl-tRNA synthetase	COG0441	cth	Hungateiclostridium thermocellum ATCC 27405	Bacillota	Clostridia	1	219	586	767	92.5	1.4e-21
IJ21_27010	T-box	threonyl-tRNA synthetase	COG0441	pow	Paenibacillus sp. 32O-W	Bacillota	Bacilli	1	219	320	554	92.3	2e-21
EF62_2953	T-box	threonyl-tRNA synthetase	COG0441	efl	Enterococcus faecalis 62	Bacillota	Bacilli	1	219	65	269	91.4	1.8e-21
A9C19_04865	T-box	threonine--tRNA ligase	COG0441	bwh	Bacillus weihaiensis Alg07	Bacillota	Bacilli	1	219	44	314	91.2	4.7e-21
A361_22090	T-box	threonine--tRNA ligase	COG0441	bon	Cytobacillus oceanisediminis 2691	Bacillota	Bacilli	1	219	49	268	91.1	5.3e-21
BEH_21075	T-box	threonine--tRNA ligase	COG0441	beo	Priestia filamentosa Hbe603	Bacillota	Bacilli	1	219	48	296	91.1	5.3e-21
AOX59_06705	T-box	threonine--tRNA ligase	COG0441	lao	Lentibacillus amyloliquefaciens LAM0015	Bacillota	Bacilli	1	219	60	283	91	4e-21
BC359_08590	T-box	threonine--tRNA ligase	COG0441	bfx	Priestia flexa KLBMP 4941	Bacillota	Bacilli	1	219	397	619	90.7	5.1e-21
BW732_11095	T-box	threonine--tRNA ligase	COG0441	vpi	Vagococcus penaei CD276	Bacillota	Bacilli	1	219	166	379	90.6	2e-21
BBR47_16040	T-box	threonyl-tRNA synthetase	COG0441	bbe	Brevibacillus brevis NBRC 100599	Bacillota	Bacilli	1	219	26	261	90.5	6.3e-21
DOE78_04755	T-box	threonine--tRNA ligase	COG0441	bacq	Bacillus sp. Y1	Bacillota	Bacilli	1	219	744	972	90.4	5.9e-21
BFC22_05660	T-box	threonine--tRNA ligase	COG0441	cdj	Carnobacterium divergens TMW 2.1579	Bacillota	Bacilli	1	219	69	295	90.2	3.2e-21
GDS87_11285	T-box	threonine--tRNA ligase	COG0441	lpak	Lysinibacillus pakistanensis LZH-9	Bacillota	Bacilli	1	219	274	492	90	9.9e-21
CWD84_11705	T-box	threonine--tRNA ligase	COG0441	bsia	Bacillus siamensis SCSIO 05746	Bacillota	Bacilli	1	219	105	329	89.5	7.3e-21
AUL54_01300	T-box	threonine--tRNA ligase	COG0441	bacs	Bacillus sp. SDLI1	Bacillota	Bacilli	1	219	105	329	89.5	7.5e-21
SE1039_15040	T-box	threonyl-tRNA synthase	COG0441	seqo	Staphylococcus equorum KS1039	Bacillota	Bacilli	1	219	42	250	89.3	7.3e-21
VN24_16270	T-box	threonyl-tRNA synthase	COG0441	pbj	Paenibacillus beijingensis DSM 24997	Bacillota	Bacilli	1	219	71	329	89.2	1.6e-20
JL105_03285	T-box	threonine--tRNA ligase	COG0441	kpar	Keratinibaculum paraultunense KD-1	Bacillota	Tissierellia	1	219	81	291	89.2	4.4e-21
NCTC10459_01229	T-box	Threonine--tRNA ligase	COG0441	gha	Gemella haemolysans NCTC10459	Bacillota	Bacilli	1	219	72	259	89.2	4.8e-21
NY10_29	T-box	Threonyl-tRNA synthetase	COG0441	carc	Carnobacterium sp. CP1	Bacillota	Bacilli	1	219	670	903	89.2	7.4e-21
NY10_2437	T-box	Threonyl-tRNA synthetase	COG0441	carc	Carnobacterium sp. CP1	Bacillota	Bacilli	1	219	98	331	89.2	7.4e-21
Clocl_3036	T-box	Ser-tRNA	COG0441	ccl	Acetivibrio clariflavus DSM 19732	Bacillota	Clostridia	1	219	286	467	88.9	1.8e-20
GWK91_08450	T-box	threonine--tRNA ligase	COG0441	vim	Virgibacillus sp. MSP4-1	Bacillota	Bacilli	1	219	54	280	88.8	1.2e-20
JNUCC6_22205	T-box	threonine--tRNA ligase	COG0441	vij	Viridibacillus sp. JNUCC-6	Bacillota	Bacilli	1	219	650	891	88.6	1.8e-20
BkAM31D_18560	T-box	Threonine--tRNA ligase 1	COG0441	bkw	Alkalihalobacillus krulwichiae AM31D	Bacillota	Bacilli	1	219	68	300	88.5	1.8e-20
EMQU_0993	T-box	threonyl-tRNA synthetase	COG0441	emu	Enterococcus mundtii QU 25	Bacillota	Bacilli	1	219	51	254	88.4	1.5e-20
AZE41_07790	T-box	threonine--tRNA ligase	COG0441	spsy	Sporosarcina psychrophila DSM 6497	Bacillota	Bacilli	1	219	310	591	88.3	2.5e-20
HPK19_23215	T-box	threonine--tRNA ligase	COG0441	acit	Arthrobacter citreus NEB 577	Actinomycetota	Actinomycetes	1	219	117	349	88.2	3.1e-20
DK181_08365	T-box	threonine--tRNA ligase	COG0441	ssob	Streptococcus sobrinus 10919	Bacillota	Bacilli	1	219	64	263	88.1	1.1e-20
LPB68_07420	T-box	threonine--tRNA ligase	COG0441	pcx	Paenibacillus crassostreae LPB0068	Bacillota	Bacilli	1	219	46	322	88	2.4e-20
CFK37_17425	T-box	threonine--tRNA ligase	COG0441	vil	Virgibacillus phasianinus LM2416	Bacillota	Bacilli	1	219	421	654	87.9	2.3e-20
HLI_18070	T-box	threonine--tRNA ligase	COG0441	hli	Halobacillus litoralis ERB 031	Bacillota	Bacilli	1	219	40	270	87.9	2.5e-20
CCDG5_0507	T-box	Threonine-tRNA ligase	COG0441	ccel	Clostridium cellulosi DG5	Bacillota	Clostridia	1	219	349	584	87.9	1.2e-20
CFK40_16380	T-box	threonine--tRNA ligase	COG0441	vne	Virgibacillus necropolis LMG 19488	Bacillota	Bacilli	1	219	504	735	87.8	2.7e-20
T479_11905	T-box	threonyl-tRNA synthetase	COG0441	lgy	Lysinibacillus varians	Bacillota	Bacilli	1	219	221	441	87.8	3e-20
BGM20_08415	T-box	threonine--tRNA ligase	COG0441	bgi	Alkalihalobacillus gibsonii FJAT-10019	Bacillota	Bacilli	1	219	105	350	87.8	2e-20
DOE78_04755	T-box	threonine--tRNA ligase	COG0441	bacq	Bacillus sp. Y1	Bacillota	Bacilli	1	219	475	703	87.8	2.8e-20
EI981_20925	T-box	threonine--tRNA ligase	COG0441	plut	Paenibacillus lutimineralis MBLB1234	Bacillota	Bacilli	1	219	120	403	87.7	4e-20
JNUCC6_22205	T-box	threonine--tRNA ligase	COG0441	vij	Viridibacillus sp. JNUCC-6	Bacillota	Bacilli	1	219	373	610	87.6	3.4e-20
Pelsub_P2375	T-box	threonyl-tRNA synthetase	COG0441	psub	Pelolinea submarina MO-CFX1	Chloroflexota	Anaerolineae	1	219	13	240	87.6	1.8e-20
J0B03_11005	T-box	threonine--tRNA ligase	COG0441	alka	Alkalibacter sp. ES005	Bacillota	Clostridia	1	219	39	241	87.6	1e-20
SH1242	T-box	threonyl-tRNA synthetase 1	COG0441	sha	Staphylococcus haemolyticus JCSC1435	Bacillota	Bacilli	1	219	39	246	87.5	1.8e-20
FHE72_16425	T-box	threonine--tRNA ligase	COG0441	bvq	Rossellomorea vietnamensis 151-6	Bacillota	Bacilli	1	219	53	306	87.5	3.2e-20
QF06_12675	T-box	threonyl-tRNA synthase	COG0441	bacy	Bacillus sp. YP1	Bacillota	Bacilli	1	219	107	352	87.5	2.5e-20
BBD41_28195	T-box	threonine--tRNA ligase	COG0441	pib	Paenibacillus ihbetae IHBB 9852	Bacillota	Bacilli	1	219	118	355	87.2	5.9e-20
HUB94_21220	T-box	threonine--tRNA ligase	COG0441	pcel	Paenibacillus cellulosilyticus KACC 14175	Bacillota	Bacilli	1	219	61	316	87.2	5.6e-20
BSUB_03083	T-box	threonyl-tRNA synthetase	COG0441	bsut	Bacillus subtilis subsp. subtilis AG1839	Bacillota	Bacilli	1	219	107	354	87.2	2.9e-20
BsLM_2874	T-box	threonyl-tRNA synthetase	COG0441	balm	Bacillus sp. LM 4-2	Bacillota	Bacilli	1	219	107	354	87.2	2.6e-20
BS34A_31570	T-box	threonine--tRNA ligase 1	COG0441	bacl	Bacillus sp. BS34A	Bacillota	Bacilli	1	219	107	354	87.2	3e-20
BIS30_03905	T-box	threonyl-tRNA synthase	COG0441	bit	Bacillus intestinalis T30	Bacillota	Bacilli	1	219	106	356	87	3.2e-20
X953_08805	T-box	threonyl-tRNA synthase	COG0441	vir	Virgibacillus sp. SK37	Bacillota	Bacilli	1	219	58	278	86.9	4.2e-20
SHYC_06205	T-box	threonyl-tRNA synthetase	COG0441	shu	Staphylococcus hyicus ATCC 11249	Bacillota	Bacilli	1	219	44	243	86.6	2.6e-20
PTH_1956	T-box	threonyl-tRNA synthetase	COG0441	pth	Pelotomaculum thermopropionicum SI	Bacillota	Clostridia	27	219	1	203	86.6	3.5e-20
J1899_11310	T-box	threonine--tRNA ligase	COG0441	cgot	Cytobacillus gottheilii 1839	Bacillota	Bacilli	1	219	389	610	86.6	6.4e-20
CFK37_17425	T-box	threonine--tRNA ligase	COG0441	vil	Virgibacillus phasianinus LM2416	Bacillota	Bacilli	1	219	157	385	86.4	5.4e-20
G4P54_14750	T-box	threonine--tRNA ligase	COG0441	bteq	Bacillus tequilensis EA-CB0015	Bacillota	Bacilli	1	219	106	355	86.4	4.8e-20
IRT44_10680	T-box	threonine--tRNA ligase	COG0441	ased	Anoxybacillus sediminis PCH 117	Bacillota	Bacilli	1	219	26	299	86	6.3e-20
SPTER_22310	T-box	Threonine--tRNA ligase 2	COG0441	sted	Sporomusa termitida DSM 4440	Bacillota	Negativicutes	1	219	53	282	85.9	1e-19
DIC78_17130	T-box	threonine--tRNA ligase	COG0441	bht	Bacillus halotolerans ZB201702	Bacillota	Bacilli	1	219	106	354	85.7	7.2e-20
AZE41_11530	T-box	threonine--tRNA ligase	COG0441	spsy	Sporosarcina psychrophila DSM 6497	Bacillota	Bacilli	1	219	474	680	85.6	1.3e-19
J1899_11310	T-box	threonine--tRNA ligase	COG0441	cgot	Cytobacillus gottheilii 1839	Bacillota	Bacilli	1	219	122	344	85.6	1.1e-19
K5K99_11015	T-box	threonine--tRNA ligase	COG0441	vfv	Vagococcus fluvialis 36B2	Bacillota	Bacilli	1	219	57	263	85.4	5.2e-20
ERJ70_12460	T-box	threonine--tRNA ligase	COG0441	sedd	Sediminibacillus sp. DP4-553-S	Bacillota	Bacilli	1	219	56	284	85.4	1.2e-19
HM131_08290	T-box	threonine--tRNA ligase	COG0441	hmn	Halobacillus mangrovi KTB 131	Bacillota	Bacilli	1	219	42	265	85.4	1e-19
KS242_16900	T-box	threonine--tRNA ligase	COG0441	taid	Terribacillus aidingensis DMT04	Bacillota	Bacilli	1	219	317	533	85.3	8.6e-20
GYO_3145	T-box	threonyl-tRNA synthetase	COG0441	bst	Bacillus subtilis subsp. spizizenii TU-B-10	Bacillota	Bacilli	1	219	105	352	85.1	1e-19
A4V09_02785	T-box	threonine--tRNA ligase	COG0441	byl	Blautia sp. YL58	Bacillota	Clostridia	1	219	95	323	85	1.3e-19
SAZ172_1694	T-box	Threonyl-tRNA synthetase	COG0441	sauz	Staphylococcus aureus subsp. aureus Z172	Bacillota	Bacilli	1	219	39	252	84.8	1.1e-19
B0W44_03030	T-box	threonine--tRNA ligase	COG0441	ntr	Novibacillus thermophilus SG-1	Bacillota	Bacilli	1	219	56	297	84.8	1.1e-19
SAMEA4384339_1565	T-box	Threonyl-tRNA synthetase	COG0441	ssim	Staphylococcus simiae NCTC13838	Bacillota	Bacilli	1	219	45	254	84.6	1.2e-19
AUC31_03385	T-box	threonine--tRNA ligase	COG0441	prt	Planococcus rifietoensis M8	Bacillota	Bacilli	1	219	58	288	84.6	1.2e-19
BN85306460	T-box	Threonyl-tRNA synthetase	COG0441	abra	Paracholeplasma brassicae O502	Mycoplasmatota	Mollicutes	1	219	38	228	84.5	4.7e-20
GS400_14800	T-box	threonine--tRNA ligase	COG0441	pof	Pontibacillus sp. HMF3514	Bacillota	Bacilli	1	219	62	283	84.3	2e-19
EGX58_09655	T-box	threonine--tRNA ligase	COG0441	shom	Staphylococcus hominis FDAARGOS_575	Bacillota	Bacilli	1	219	39	247	84.2	1e-19
Dia5BBH33_07510	T-box	threonine--tRNA ligase	COG0441	dho	Dialister hominis 5BBH33	Bacillota	Negativicutes	1	219	84	285	84.2	1.3e-19
Clo1100_1057	T-box	threonyl-tRNA synthetase	COG0441	clb	Clostridium sp. BNL1100	Bacillota	Clostridia	1	219	487	679	84.2	1.8e-19
NCTC13712_01672	T-box	Threonine--tRNA ligase	COG0441	ssh	Staphylococcus schweitzeri NCTC13712	Bacillota	Bacilli	1	219	39	253	83.9	1.7e-19
J9537_09700	T-box	threonine--tRNA ligase	COG0441	eraf	Enterococcus raffinosus F162_2	Bacillota	Bacilli	1	219	51	256	83.9	2.3e-19
EAT1b_0652	T-box	threonyl-tRNA synthetase	COG0441	eat	Exiguobacterium sp. AT1b	Bacillota	Bacilli	1	219	46	255	83.8	1.3e-19
F7984_15075	T-box	threonine--tRNA ligase	COG0441	prd	Pradoshia sp. D12	Bacillota	Bacilli	1	219	74	323	83.6	3.4e-19
K8L98_18895	T-box	threonine--tRNA ligase	COG0441	mdg	Metabacillus dongyingensis BY2G20	Bacillota	Bacilli	1	219	208	443	83.5	4.3e-19
FOC50_07130	T-box	threonine--tRNA ligase	COG0441	gsa	Gemella sanguinis FDAARGOS_742	Bacillota	Bacilli	1	219	76	258	83.5	1.2e-19
AN935_14480	T-box	threonine--tRNA ligase	COG0441	biq	Bacillus inaquosorum DE111	Bacillota	Bacilli	1	219	107	355	83.5	2.6e-19
GZH47_07420	T-box	threonine--tRNA ligase	COG0441	prz	Paenibacillus rhizovicinus 14171R-81	Bacillota	Bacilli	1	219	66	322	83.3	6.1e-19
C1N55_13950	T-box	threonine--tRNA ligase	COG0441	lyg	Lysinibacillus sp. SGAir0095	Bacillota	Bacilli	1	219	77	299	83.2	4.5e-19
CEP67_02880	T-box	threonine--tRNA ligase	COG0441	spet	Staphylococcus pettenkoferi FDAARGOS_288	Bacillota	Bacilli	1	219	47	272	83.1	2.7e-19
CLSA_c03240	T-box	threonine--tRNA ligase ThrS	COG0441	csb	Clostridium saccharobutylicum DSM 13864	Bacillota	Clostridia	1	219	431	697	83.1	6.7e-19
NCTC11323_00525	T-box	Threonine--tRNA ligase	COG0441	gmo	Gemella morbillorum NCTC11323	Bacillota	Bacilli	1	219	106	286	83	1.6e-19
LHA31_03305	T-box	threonine--tRNA ligase	COG0441	cvd	Carnobacterium viridans AB01	Bacillota	Bacilli	1	219	65	291	82.9	3.2e-19
DEACI_0601	T-box	Threonine-tRNA ligase	COG0441	aacx	Acididesulfobacillus acetoxydans INE	Bacillota	Clostridia	1	219	275	584	82.9	5.8e-19
SAMSHR1132_15100	T-box	threonyl-tRNA synthetase	COG0441	suh	Staphylococcus argenteus MSHR1132	Bacillota	Bacilli	1	219	44	253	82.4	4.4e-19
K3F53_04255	T-box	threonine--tRNA ligase	COG0441	athe	Aneurinibacillus thermoaerophilus CCM 8960	Bacillota	Bacilli	1	219	607	854	82.4	5.7e-19
ACH33_14630	T-box	threonine--tRNA ligase	COG0441	anx	Aneurinibacillus sp. XH2	Bacillota	Bacilli	1	219	606	853	82.4	5.8e-19
Bsph_2676	T-box	Threonyl-tRNA synthetase 2	COG0441	lsp	Lysinibacillus sphaericus C3-41	Bacillota	Bacilli	1	219	175	399	82.3	8.8e-19
EHR_14070	T-box	threonyl-tRNA synthetase	COG0441	ehr	Enterococcus hirae ATCC 9790	Bacillota	Bacilli	1	219	51	251	82.3	5.1e-19
HR49_13210	T-box	threonine--tRNA ligase	COG0441	lfu	Lysinibacillus fusiformis RB-21	Bacillota	Bacilli	1	219	220	444	82.1	9.3e-19
HVS_10745	T-box	Threonine--tRNA ligase 2	COG0441	hsc	Acetivibrio saccincola GGR1	Bacillota	Clostridia	1	219	75	258	82.1	6.4e-19
DCE79_13230	T-box	threonine--tRNA ligase	COG0441	lyz	Lysinibacillus sp. 2017	Bacillota	Bacilli	1	219	85	307	82	7.5e-19
CAR_c07350	T-box	threonine--tRNA ligase	COG0441	crn	Carnobacterium sp. 17-4	Bacillota	Bacilli	1	219	67	293	81.9	5.4e-19
PODO_08475	T-box	threonyl-tRNA synthase	COG0441	pod	Paenibacillus odorifer DSM 15391	Bacillota	Bacilli	1	219	145	415	81.8	1.6e-18
C3943_10310	T-box	threonine--tRNA ligase	COG0441	lyb	Lysinibacillus sp. B2A1	Bacillota	Bacilli	1	219	288	514	81.8	1.3e-18
HUB98_25455	T-box	threonine--tRNA ligase	COG0441	pbac	Paenibacillus barcinonensis KACC11450	Bacillota	Bacilli	1	219	46	326	81.6	1.6e-18
I6G82_07110	T-box	threonine--tRNA ligase	COG0441	lmac	Lysinibacillus macroides FDAARGOS_925	Bacillota	Bacilli	1	219	49	274	81.5	1.3e-18
BBI15_02365	T-box	threonine--tRNA ligase	COG0441	ppla	Planococcus plakortidis DSM 23997	Bacillota	Bacilli	1	219	55	285	81.4	7.6e-19
NCTC10172_00659	T-box	Threonine--tRNA ligase	COG0441	ahk	Acholeplasma hippikon NCTC10172	Mycoplasmatota	Mollicutes	1	219	24	231	81.4	2.1e-19
J9537_11605	T-box	threonine--tRNA ligase	COG0441	eraf	Enterococcus raffinosus F162_2	Bacillota	Bacilli	1	219	57	263	81.2	1.2e-18
OY17_16300	T-box	threonyl-tRNA synthase	COG0441	bacb	Bacillus sp. BH072	Bacillota	Bacilli	1	219	112	363	81.2	9.5e-19
VN24_21405	T-box	threonine--tRNA ligase	COG0441	pbj	Paenibacillus beijingensis DSM 24997	Bacillota	Bacilli	1	219	86	337	81.1	2e-18
JEM45_01135	T-box	threonine--tRNA ligase	COG0441	jea	Jeotgalicoccus sp. ATCC 8456	Bacillota	Bacilli	1	219	43	246	81.1	4.3e-19
ACL_0354	T-box	threonyl-tRNA synthetase	COG0441	acl	Acholeplasma laidlawii PG-8A	Mycoplasmatota	Mollicutes	1	219	28	240	81.1	2.7e-19
GXP70_08985	T-box	threonine--tRNA ligase	COG0441	plyc	Paenibacillus lycopersici 12200R-189	Bacillota	Bacilli	1	219	65	318	80.9	2.4e-18
JBW_02519	T-box	Threonyl-tRNA synthetase	COG0441	pft	Pelosinus fermentans JBW45	Bacillota	Negativicutes	1	219	59	307	80.8	2e-18
LIU_05880	T-box	threonyl-tRNA synthase	COG0441	edu	Enterococcus durans KLDS 6.0930	Bacillota	Bacilli	1	219	51	251	80.8	1.3e-18
N288_16360	T-box	threonyl-tRNA synthetase	COG0441	bif	Bacillus infantis NRRL B-14911	Bacillota	Bacilli	1	219	316	543	80.8	1.8e-18
SOLI23_12260	T-box	threonine--tRNA ligase	COG0441	ssil	Solibacillus silvestris DSM 12223	Bacillota	Bacilli	1	219	73	294	80.7	1.7e-18
FN924_12220	T-box	threonine--tRNA ligase	COG0441	aqt	Radiobacillus deserti TKL69	Bacillota	Bacilli	1	219	716	944	80.6	1.5e-18
E4Z98_02400	T-box	threonine--tRNA ligase	COG0441	vac	Vagococcus xieshaowenii CF-49	Bacillota	Bacilli	1	219	95	302	80.5	7.1e-19
BK010_02620	T-box	threonine--tRNA ligase	COG0441	tbm	Tenericutes bacterium MO-XQ	Mycoplasmatota	-	1	219	40	231	80.2	7e-19
HUW50_02085	T-box	threonine--tRNA ligase	COG0441	meku	Metabacillus sp. KUDC1714	Bacillota	Bacilli	1	219	69	379	80.1	3.9e-18
CSE16_15815	T-box	threonine--tRNA ligase	COG0441	sob	Solibacillus sp. R5-41	Bacillota	Bacilli	1	219	264	489	79.9	3.6e-18
H9L18_06725	T-box	threonine--tRNA ligase	COG0441	vcp	Vagococcus carniphilus ATCC BAA-640	Bacillota	Bacilli	1	219	58	261	79.7	1.7e-18
EP23_04200	T-box	threonine--tRNA ligase	COG0441	sagq	Staphylococcus agnetis 908	Bacillota	Bacilli	1	219	45	242	79.7	1.7e-18
UB51_15565	T-box	threonyl-tRNA synthase	COG0441	pih	Paenibacillus sp. IHBB 10380	Bacillota	Bacilli	1	219	45	315	79.7	4.7e-18
B9T62_04135	T-box	threonine--tRNA ligase	COG0441	pdh	Paenibacillus donghaensis KCTC 13049	Bacillota	Bacilli	1	219	80	321	79.6	6.8e-18
A4V09_14470	T-box	threonine--tRNA ligase	COG0441	byl	Blautia sp. YL58	Bacillota	Clostridia	1	219	47	267	79.6	3.2e-18
ABE28_016875	T-box	threonine--tRNA ligase	COG0441	bmur	Peribacillus muralis G25-68	Bacillota	Bacilli	1	219	76	331	79.5	4.8e-18
D5F53_16630	T-box	threonine--tRNA ligase	COG0441	plw	Paenibacillus lautus E7593-69	Bacillota	Bacilli	1	219	571	854	79.4	5.8e-18
LBYS11_10235	T-box	threonine--tRNA ligase	COG0441	lys	Lysinibacillus sp. YS11	Bacillota	Bacilli	1	219	73	297	79.3	4.3e-18
AYP1020_0965	T-box	Threonine--tRNA ligase	COG0441	scap	Staphylococcus capitis subsp. capitis AYP1020	Bacillota	Bacilli	1	219	46	255	79.2	2.3e-18
SH0134	T-box	threonyl-tRNA synthetase 2	COG0441	sha	Staphylococcus haemolyticus JCSC1435	Bacillota	Bacilli	1	219	156	373	79.1	2.6e-18
ASO14_953	T-box	threonine--tRNA ligase	COG0441	kur	Kurthia sp. 11kri321	Bacillota	Bacilli	1	219	105	329	79.1	2.6e-18
N288_16360	T-box	threonyl-tRNA synthetase	COG0441	bif	Bacillus infantis NRRL B-14911	Bacillota	Bacilli	1	219	50	276	79	5.5e-18
UFO1_1866	T-box	Threonyl-tRNA synthetase	COG0441	puf	Pelosinus sp. UFO1	Bacillota	Negativicutes	1	219	66	327	78.8	6.5e-18
GYMC10_2633	T-box	threonyl-tRNA synthetase	COG0441	gym	Paenibacillus sp. Y412MC10	Bacillota	Bacilli	1	219	118	401	78.8	8e-18
SY83_22360	T-box	threonyl-tRNA synthase	COG0441	pswu	Paenibacillus swuensis DY6	Bacillota	Bacilli	1	219	91	358	78.6	6.3e-18
H1Q58_06675	T-box	threonine--tRNA ligase	COG0441	pdec	Planococcus dechangensis XJ11	Bacillota	Bacilli	1	219	58	290	78.6	4.1e-18
Q783_03265	T-box	threonyl-tRNA synthase	COG0441	caw	Carnobacterium inhibens subsp. gilichinskyi WN1359	Bacillota	Bacilli	1	219	67	296	78.6	3.6e-18
PMF13cell1_02224	T-box	Threonine--tRNA ligase 2	COG0441	bpro	Blautia producta PMF1	Bacillota	Clostridia	1	219	100	320	78.5	7.3e-18
CNQ82_08250	T-box	threonine--tRNA ligase	COG0441	sdb	Staphylococcus debuckii SDB 2975	Bacillota	Bacilli	1	219	48	265	78.4	4.1e-18
OBV_21030	T-box	threonyl-tRNA synthetase	COG0441	ova	Oscillibacter valericigenes Sjm18-20	Bacillota	Clostridia	1	219	59	289	78.4	6.6e-18
CWD84_06450	T-box	threonine--tRNA ligase	COG0441	bsia	Bacillus siamensis SCSIO 05746	Bacillota	Bacilli	1	219	112	363	78.4	5.2e-18
AUL54_16780	T-box	threonine--tRNA ligase	COG0441	bacs	Bacillus sp. SDLI1	Bacillota	Bacilli	1	219	112	363	78.4	5.4e-18
DWB96_05970	T-box	threonine--tRNA ligase	COG0441	scar	Staphylococcus caprae 26D	Bacillota	Bacilli	1	219	46	260	78.2	4.5e-18
GMB29_20765	T-box	threonine--tRNA ligase	COG0441	msem	Metabacillus sediminilitoris DSL-17	Bacillota	Bacilli	1	219	56	347	78.2	1.3e-17
FSZ17_17350	T-box	threonine--tRNA ligase	COG0441	bda	Bacillus dafuensis FJAT-25496	Bacillota	Bacilli	1	219	72	461	78.2	1.1e-17
Pjdr2_4792	T-box	threonyl-tRNA synthetase	COG0441	pjd	Paenibacillus sp. JDR-2	Bacillota	Bacilli	1	219	42	312	77.8	1.2e-17
I4Q40_08890	T-box	threonine--tRNA ligase	COG0441	elac	Enterococcus lactis KCTC 21015	Bacillota	Bacilli	1	219	52	253	77.7	5.7e-18
FJQ98_21505	T-box	threonine--tRNA ligase	COG0441	lagr	Lysinibacillus agricola FJAT-51161	Bacillota	Bacilli	1	219	256	479	77.2	2.3e-17
A21D_02985	T-box	Threonine--tRNA ligase 1	COG0441	vpn	Virgibacillus dokdonensis 21D	Bacillota	Bacilli	1	219	57	272	77.1	2e-17
SAMEA4384060_1275	T-box	threonyl-tRNA synthetase	COG0441	spic	Staphylococcus piscifermentans NCTC13836	Bacillota	Bacilli	1	219	48	265	77.1	8.5e-18
I6J18_18675	T-box	threonine--tRNA ligase	COG0441	ppsr	Peribacillus psychrosaccharolyticus FDAARGOS_1161	Bacillota	Bacilli	1	219	86	333	77	1.9e-17
BAMEG_2212	T-box	threonine--tRNA ligase	COG0441	bah	Bacillus anthracis CDC 684	Bacillota	Bacilli	21	219	1	202	77	2.2e-17
UP17_18070	T-box	threonyl-tRNA synthase	COG0441	bsj	Peribacillus simplex SH-B26	Bacillota	Bacilli	1	219	78	332	76.7	3.4e-17
FOC79_02120	T-box	threonine--tRNA ligase	COG0441	adc	Abiotrophia defectiva FDAARGOS_785	Bacillota	Bacilli	1	219	42	267	76.7	6.3e-18
SCA_1289	T-box	threonyl-tRNA synthetase 1	COG0441	sca	Staphylococcus carnosus subsp. carnosus TM300	Bacillota	Bacilli	1	219	47	264	76.3	1.3e-17
SAMEA4384403_1070	T-box	threonyl-tRNA synthetase	COG0441	sste	Mammaliicoccus stepanovicii NCTC13839	Bacillota	Bacilli	1	219	55	264	76.1	1.1e-17
SAP2_11610	T-box	threonine--tRNA ligase	COG0441	sarl	Staphylococcus arlettae P2	Bacillota	Bacilli	1	219	43	258	76.1	1.7e-17
AWM70_02890	T-box	threonine--tRNA ligase	COG0441	pyg	Paenibacillus yonginensis DCY84	Bacillota	Bacilli	1	219	56	353	76.1	3e-17
BKP57_02430	T-box	threonine--tRNA ligase	COG0441	vig	Virgibacillus sp. 6R	Bacillota	Bacilli	1	219	58	273	75.5	6.7e-17
CLJU_c34470	T-box	threonyl-tRNA synthetase	COG0441	clj	Clostridium ljungdahlii DSM 13528	Bacillota	Clostridia	1	219	231	574	75.4	4.4e-17
EQM14_05250	T-box	threonine--tRNA ligase	COG0441	capr	Caproiciproducens sp. NJN-50	Bacillota	Clostridia	1	219	238	467	75.4	2.6e-17
CAETHG_1347	T-box	Threonyl-tRNA synthetase	COG0441	cah	Clostridium autoethanogenum DSM 10061	Bacillota	Clostridia	1	219	231	574	75.4	4.1e-17
Back11_29560	T-box	threonine--tRNA ligase	COG0441	pbk	Paenibacillus baekrokdamisoli KCTC 33723	Bacillota	Bacilli	1	219	49	317	75.3	6.6e-17
FA707_02505	T-box	threonine--tRNA ligase	COG0441	vao	Vagococcus zengguangii MN-17	Bacillota	Bacilli	1	219	57	261	75.2	1.7e-17
BS614_12955	T-box	threonine--tRNA ligase	COG0441	pxl	Paenibacillus xylanexedens PAMC 22703	Bacillota	Bacilli	1	219	30	305	75.2	7.7e-17
C7J90_09965	T-box	threonine--tRNA ligase	COG0441	sfq	Staphylococcus felis ATCC 49168	Bacillota	Bacilli	1	219	47	279	75.1	2.7e-17
APT62_06995	T-box	threonine--tRNA ligase	COG0441	aui	Aerococcus urinaeequi USDA-ARS-USMARC-56713	Bacillota	Bacilli	1	219	129	368	74.8	2.5e-17
AXE85_06380	T-box	threonine--tRNA ligase	COG0441	got	Gemella sp. oral taxon 928	Bacillota	Bacilli	1	219	172	356	74.6	2.6e-17
I6G39_05220	T-box	threonine--tRNA ligase	COG0441	saul	Staphylococcus auricularis FDAARGOS_882	Bacillota	Bacilli	1	219	42	270	74.3	4e-17
CG018_08305	T-box	threonine--tRNA ligase	COG0441	geq	Gemella sp. ND 6198	Bacillota	Bacilli	1	219	172	356	74.3	3e-17
A4G25_01055	T-box	threonine--tRNA ligase	COG0441	scv	Staphylococcus condimenti DSM 11674	Bacillota	Bacilli	1	219	47	264	74.2	4.6e-17
KB235_07175	T-box	threonine--tRNA ligase	COG0441	eap	Exiguobacterium alkaliphilum B-3531D	Bacillota	Bacilli	1	219	44	255	74.1	4.5e-17
AL483_03500	T-box	threonine--tRNA ligase	COG0441	ssif	Staphylococcus simulans FDAARGOS_124	Bacillota	Bacilli	1	219	40	265	74	5.2e-17
I6J10_05905	T-box	threonine--tRNA ligase	COG0441	mvt	Mammaliicoccus vitulinus FDAARGOS_1153	Bacillota	Bacilli	1	219	52	260	73.7	5e-17
B1NLA3E_17085	T-box	threonyl-tRNA synthetase 1	COG0441	baci	Bacillus sp. 1NLA3E	Bacillota	Bacilli	11	219	1	262	73.6	1.6e-16
J1899_16685	T-box	threonine--tRNA ligase	COG0441	cgot	Cytobacillus gottheilii 1839	Bacillota	Bacilli	1	219	101	321	73.5	1.5e-16
BHY08_05385	T-box	threonine--tRNA ligase	COG0441	vte	Vagococcus teuberi DSM 21459	Bacillota	Bacilli	1	219	61	263	73.3	5.6e-17
JD108_16405	T-box	threonine--tRNA ligase	COG0441	bcop	Brevibacillus composti FJAT-54423	Bacillota	Bacilli	1	219	22	321	73.3	1.3e-16
JD108_15875	T-box	threonine--tRNA ligase	COG0441	bcop	Brevibacillus composti FJAT-54423	Bacillota	Bacilli	1	219	22	321	73.3	1.3e-16
T479_17430	T-box	threonyl-tRNA synthase	COG0441	lgy	Lysinibacillus varians	Bacillota	Bacilli	1	219	57	278	73	1.9e-16
D5F53_04490	T-box	threonine--tRNA ligase	COG0441	plw	Paenibacillus lautus E7593-69	Bacillota	Bacilli	1	219	42	315	72.8	2.9e-16
PGRAT_09945	T-box	threonyl-tRNA synthase	COG0441	pgm	Paenibacillus graminis DSM 15220	Bacillota	Bacilli	1	219	153	422	72.7	3.9e-16
DTO10_04955	T-box	threonine--tRNA ligase	COG0441	pbut	Peribacillus butanolivorans PHB-7a	Bacillota	Bacilli	1	219	87	341	72.4	4.2e-16
H3V22_03465	T-box	threonine--tRNA ligase	COG0441	mlen	Mammaliicoccus lentus H29	Bacillota	Bacilli	1	219	52	263	72.4	1.3e-16
PODO_12525	T-box	threonine--tRNA ligase	COG0441	pod	Paenibacillus odorifer DSM 15391	Bacillota	Bacilli	1	219	163	410	72.3	4.4e-16
GYMC10_5099	T-box	threonyl-tRNA synthetase	COG0441	gym	Paenibacillus sp. Y412MC10	Bacillota	Bacilli	1	219	42	316	72.2	4e-16
ATZ33_09400	T-box	threonine--tRNA ligase	COG0441	ess	Enterococcus silesiacus LMG 23085	Bacillota	Bacilli	1	219	55	262	72.2	2.5e-16
SXYLSMQ121_1121	T-box	Threonyl-tRNA synthetase	COG0441	sxl	Staphylococcus xylosus SMQ-121	Bacillota	Bacilli	1	219	48	259	72	2e-16
BBI11_07515	T-box	threonine--tRNA ligase	COG0441	pmat	Planococcus maritimus DSM 17275	Bacillota	Bacilli	1	219	58	290	72	2e-16
GDS87_17860	T-box	threonine--tRNA ligase	COG0441	lpak	Lysinibacillus pakistanensis LZH-9	Bacillota	Bacilli	1	219	57	279	72	4.3e-16
EsVE80_11470	T-box	threonine--tRNA ligase	COG0441	esg	Enterococcus saigonensis VE80	Bacillota	Bacilli	1	219	43	243	71.9	1.9e-16
DWB92_05720	T-box	threonine--tRNA ligase	COG0441	schr	Staphylococcus chromogenes 20B	Bacillota	Bacilli	1	219	41	250	71.6	1.8e-16
PDUR_09395	T-box	threonyl-tRNA synthase	COG0441	pdu	Paenibacillus durus DSM 1735	Bacillota	Bacilli	1	219	71	346	71.5	6.6e-16
KCTCHS21_16200	T-box	threonine--tRNA ligase	COG0441	cohn	Cohnella abietis HS21	Bacillota	Bacilli	1	219	101	356	71.5	6e-16
KS242_11645	T-box	threonine--tRNA ligase	COG0441	taid	Terribacillus aidingensis DMT04	Bacillota	Bacilli	1	219	47	269	71.4	3.3e-16
SMA_1585	T-box	Threonyl-tRNA synthetase	COG0441	smn	Streptococcus macedonicus ACA-DC 198	Bacillota	Bacilli	1	219	28	234	71.2	2e-16
GXN76_05540	T-box	threonine--tRNA ligase	COG0441	kpul	Kroppenstedtia pulmonis W9323	Bacillota	Bacilli	1	219	53	304	71.2	4.1e-16
AWM76_03190	T-box	threonine--tRNA ligase	COG0441	avs	Aerococcus viridans CCUG4311	Bacillota	Bacilli	1	219	129	368	71	2.8e-16
EHS13_10280	T-box	threonine--tRNA ligase	COG0441	ppsc	Paenibacillus psychroresistens ML311-T8	Bacillota	Bacilli	1	219	47	289	70.8	8.6e-16
SEB_01381	T-box	Threonyl-tRNA synthetase	COG0441	sepp	Staphylococcus epidermidis PM221	Bacillota	Bacilli	1	219	42	267	70.3	5.8e-16
ABC2697	T-box	threonyl-tRNA synthetase	COG0441	bcl	Alkalihalobacillus clausii KSM-K16	Bacillota	Bacilli	1	219	57	261	70.3	7.7e-16
EH197_20595	T-box	threonine--tRNA ligase	COG0441	eav	Enterococcus avium 352	Bacillota	Bacilli	1	219	57	266	70	1.1e-15
HCR03_06520	T-box	threonine--tRNA ligase	COG0441	cfem	Caproicibacter fermentans 7D4C2	Bacillota	Clostridia	1	219	247	476	70	7.8e-16
FPV25_04830	T-box	threonine--tRNA ligase	COG0441	carn	Carnobacterium sp. PL17GRE32	Bacillota	Bacilli	1	219	129	368	69.7	5.1e-16
BBD41_20425	T-box	threonine--tRNA ligase	COG0441	pib	Paenibacillus ihbetae IHBB 9852	Bacillota	Bacilli	1	219	43	304	69.5	2.1e-15
JIR001_08900	T-box	threonine--tRNA ligase	COG0441	pabs	Polycladomyces abyssicola JIR-001	Bacillota	Bacilli	1	219	46	292	69.4	1.2e-15
GZ22_10715	T-box	threonyl-tRNA synthase	COG0441	tap	Terribacillus goriensis MP602	Bacillota	Bacilli	1	219	727	948	68.8	1.8e-15
STP1_0244	T-box	threonyl-tRNA synthetase	COG0441	spas	Staphylococcus pasteuri SP1	Bacillota	Bacilli	1	219	46	275	68.8	1.2e-15
SD1155_10435	T-box	threonine--tRNA ligase	COG0441	sdo	Sulfitobacter donghicola SB1155	Pseudomonadota	Alphaproteobacteria	1	219	46	275	68.8	1.1e-15
Bsph_4102	T-box	Threonyl-tRNA synthetase 1	COG0441	lsp	Lysinibacillus sphaericus C3-41	Bacillota	Bacilli	1	219	57	279	68.4	3.4e-15
ISP08_05860	T-box	threonine--tRNA ligase	COG0441	sllo	Staphylococcus lloydii 23_2_7_LY	Bacillota	Bacilli	1	219	49	266	68.3	1.5e-15
BS614_11315	T-box	threonine--tRNA ligase	COG0441	pxl	Paenibacillus xylanexedens PAMC 22703	Bacillota	Bacilli	1	219	121	420	68	5.5e-15
AWM73_02530	T-box	threonine--tRNA ligase	COG0441	aun	Aerococcus urinae CCUG36881	Bacillota	Bacilli	1	219	60	259	67.9	1.3e-15
I6G82_03210	T-box	threonine--tRNA ligase	COG0441	lmac	Lysinibacillus macroides FDAARGOS_925	Bacillota	Bacilli	1	219	49	271	67.8	4.5e-15
HR49_06495	T-box	threonyl-tRNA synthase	COG0441	lfu	Lysinibacillus fusiformis RB-21	Bacillota	Bacilli	1	219	57	279	67.8	4.5e-15
BED41_10270	T-box	threonine--tRNA ligase	COG0441	cpor	Cloacibacillus porcorum CL-84	Synergistota	Synergistia	1	219	230	453	67.8	2.7e-15
Sinf_1419	T-box	Threonyl-tRNA synthetase	COG0441	sif	Streptococcus infantarius subsp. infantarius CJ18	Bacillota	Bacilli	1	219	26	237	67.6	1.7e-15
AL523_14565	T-box	threonine--tRNA ligase	COG0441	ega	Enterococcus gallinarum FDAARGOS_163	Bacillota	Bacilli	1	219	43	252	67.4	3.3e-15
A284_05370	T-box	threonyl-tRNA ligase	COG0441	swa	Staphylococcus warneri SG1	Bacillota	Bacilli	1	219	46	272	67.1	3.2e-15
CD196_0514	T-box	threonyl-tRNA synthetase	COG0441	cdc	Clostridioides difficile CD196	Bacillota	Clostridia	1	189	561	769	67	6e-15
HUB98_23985	T-box	threonine--tRNA ligase	COG0441	pbac	Paenibacillus barcinonensis KACC11450	Bacillota	Bacilli	1	219	178	484	66.6	1.1e-14
JI735_18805	T-box	threonine--tRNA ligase	COG0441	pson	Paenibacillus sonchi LMG 24727	Bacillota	Bacilli	1	219	123	388	66.1	1.8e-14
APS55_06935	T-box	threonine--tRNA ligase	COG0441	lku	Lactobacillus kunkeei MP2	Bacillota	Bacilli	1	219	36	254	66	2.9e-15
N288_19510	T-box	threonyl-tRNA synthase	COG0441	bif	Bacillus infantis NRRL B-14911	Bacillota	Bacilli	1	219	60	364	66	1.2e-14
Pjdr2_1002	T-box	threonyl-tRNA synthetase	COG0441	pjd	Paenibacillus sp. JDR-2	Bacillota	Bacilli	1	219	179	429	65.9	1.4e-14
C7J89_07505	T-box	threonine--tRNA ligase	COG0441	skl	Staphylococcus kloosii ATCC 43959	Bacillota	Bacilli	1	219	49	265	65.6	7.8e-15
PRIO_2116	T-box	Threonine-tRNA ligase	COG0441	pri	Paenibacillus riograndensis SBR5	Bacillota	Bacilli	1	219	123	387	65.4	2.7e-14
PC41400_03785	T-box	threonine--tRNA ligase	COG0441	pchi	Paenibacillus chitinolyticus KCCM 41400	Bacillota	Bacilli	1	219	69	322	65.4	2.2e-14
BXT84_10125	T-box	threonine--tRNA ligase	COG0441	sthr	Sulfobacillus thermotolerans Kr	Bacillota	Clostridia	1	219	93	307	65.3	1.1e-14
ERIC2_c35220	T-box	threonine--tRNA ligase ThrS	COG0441	plv	Paenibacillus larvae subsp. larvae DSM 25430	Bacillota	Bacilli	1	219	53	322	65	1.9e-14
SGGBAA2069_c16070	T-box	threonyl-tRNA synthetase	COG0441	sgg	Streptococcus gallolyticus subsp. gallolyticus ATCC BAA-2069	Bacillota	Bacilli	1	219	26	235	64.8	9.2e-15
HUB94_28260	T-box	threonine--tRNA ligase	COG0441	pcel	Paenibacillus cellulosilyticus KACC 14175	Bacillota	Bacilli	1	219	191	448	64.2	4.8e-14
BN424_694	T-box	threonyl and Alanyl tRNA synthetase second additional domain protein	COG0441	cml	Carnobacterium maltaromaticum LMA28	Bacillota	Bacilli	1	219	392	603	63.8	3.4e-14
FOB90_02340	T-box	threonine--tRNA ligase	COG0441	sff	Mammaliicoccus fleurettii FDAARGOS_682	Bacillota	Bacilli	1	219	40	253	63.7	2.5e-14
CEP64_04885	T-box	threonine--tRNA ligase	COG0441	sscu	Mammaliicoccus sciuri FDAARGOS_285	Bacillota	Bacilli	1	219	57	264	63.4	2.5e-14
CNQ82_12580	T-box	threonine--tRNA ligase	COG0441	sdb	Staphylococcus debuckii SDB 2975	Bacillota	Bacilli	1	219	90	351	63.4	3e-14
JRJ22_07935	T-box	threonine--tRNA ligase	COG0441	ptj	Paenibacillus tianjinensis TB2019	Bacillota	Bacilli	1	219	116	365	63.3	7.2e-14
RN70_05595	T-box	threonyl-tRNA synthase	COG0441	sscz	Staphylococcus schleiferi 2317-03	Bacillota	Bacilli	1	219	40	254	63.1	3.5e-14
D5E69_22020	T-box	threonine--tRNA ligase	COG0441	rmf	Rossellomorea marisflavi 151-25	Bacillota	Bacilli	1	219	129	346	63.1	5.8e-14
LACOL_1628	T-box	Putative threonine--tRNA ligase	COG0441	lol	Paucilactobacillus oligofermentans DSM 15707 = LMG 22743 LACOL	Bacillota	Bacilli	1	219	33	263	63.1	1.9e-14
LG045_09250	T-box	threonine--tRNA ligase	COG0441	lgas	Limosilactobacillus gastricus LG045	Bacillota	Bacilli	1	219	99	321	62	3.2e-14
EAV92_20860	T-box	threonine--tRNA ligase	COG0441	coh	Cohnella candidum 18JY8-7	Bacillota	Bacilli	1	219	58	326	61.5	1.3e-13
EMELA_v1c03490	T-box	threonyl-tRNA synthetase	COG0441	eml	Entomoplasma melaleucae M1	Mycoplasmatota	Mollicutes	1	219	80	265	61.2	3e-14
C7J88_01590	T-box	threonine--tRNA ligase	COG0441	smus	Staphylococcus muscae ATCC 49910	Bacillota	Bacilli	1	219	37	246	61.1	8e-14
AAT16_08270	T-box	threonyl-tRNA synthase	COG0441	shv	Salinicoccus halodurans H3B36	Bacillota	Bacilli	1	219	47	252	61.1	9.7e-14
FK545_17060	T-box	threonine--tRNA ligase	COG0441	pgq	Planococcus glaciei 46093	Bacillota	Bacilli	23	219	1	215	61	1.9e-13
ECBG_00787	T-box	threonyl-tRNA synthetase	COG0441	ecas	Enterococcus casseliflavus EC20	Bacillota	Bacilli	1	219	43	253	60.8	1.6e-13
KCTCHS21_04310	T-box	threonine--tRNA ligase 2	COG0441	cohn	Cohnella abietis HS21	Bacillota	Bacilli	1	219	35	315	60.8	3.2e-13
PSAB_08155	T-box	threonyl-tRNA ligase	COG0441	psab	Paenibacillus sabinae T27	Bacillota	Bacilli	1	219	81	385	60.5	3.3e-13
EAV92_13895	T-box	threonine--tRNA ligase	COG0441	coh	Cohnella candidum 18JY8-7	Bacillota	Bacilli	1	219	77	347	60.4	2.4e-13
LAC1533_0976	T-box	Threonyl-tRNA synthetase	COG0441	laca	Lactobacillus acidipiscis ACA-DC 1533	Bacillota	Bacilli	1	219	52	254	60.3	2e-13
B5P37_00705	T-box	threonine--tRNA ligase	COG0441	slz	Staphylococcus lutrae ATCC 700373	Bacillota	Bacilli	1	219	48	255	60.1	2e-13
SLGD_01247	T-box	Threonyl-tRNA synthetase	COG0441	slg	Staphylococcus lugdunensis HKU09-01	Bacillota	Bacilli	1	219	52	280	60.1	2.1e-13
B2K_32260	T-box	threonyl-tRNA synthase	COG0441	pmw	Paenibacillus mucilaginosus K02	Bacillota	Bacilli	7	219	5	258	59.8	8.4e-13
AR543_12980	T-box	threonine--tRNA ligase	COG0441	pbv	Paenibacillus bovis BD3526	Bacillota	Bacilli	1	219	559	884	59.8	6.6e-13
Back11_19210	T-box	threonine--tRNA ligase	COG0441	pbk	Paenibacillus baekrokdamisoli KCTC 33723	Bacillota	Bacilli	1	219	135	407	59.7	7e-13
R70723_09530	T-box	threonyl-tRNA synthase	COG0441	paea	Paenibacillus sp. FSL R7-0273	Bacillota	Bacilli	1	219	149	405	59.7	8e-13
C1X05_09700	T-box	threonine--tRNA ligase	COG0441	lfb	Laceyella sacchari FBKL4.010	Bacillota	Bacilli	1	219	100	348	59.7	3.8e-13
Eab7_2039	T-box	Threonine--tRNA ligase	COG0441	ean	Exiguobacterium antarcticum B7	Bacillota	Bacilli	1	219	56	275	59.6	2.4e-13
A4G25_06270	T-box	threonine--tRNA ligase	COG0441	scv	Staphylococcus condimenti DSM 11674	Bacillota	Bacilli	1	219	89	353	59.5	2.9e-13
KP014_11900	T-box	threonine--tRNA ligase	COG0441	psop	Paenibacillus sophorae DSM 23020	Bacillota	Bacilli	1	219	71	383	59.5	6.6e-13
UB51_09490	T-box	threonine--tRNA ligase	COG0441	pih	Paenibacillus sp. IHBB 10380	Bacillota	Bacilli	1	219	244	523	59.5	7.7e-13
GZH47_28475	T-box	threonine--tRNA ligase	COG0441	prz	Paenibacillus rhizovicinus 14171R-81	Bacillota	Bacilli	1	219	108	374	59.3	8.7e-13
AR543_09380	T-box	threonine--tRNA ligase	COG0441	pbv	Paenibacillus bovis BD3526	Bacillota	Bacilli	1	219	123	465	58.8	1.2e-12
SPSE_1117	T-box	threonyl-tRNA synthetase	COG0441	sdt	Staphylococcus pseudintermedius ED99	Bacillota	Bacilli	1	219	49	256	58	7.3e-13
NCTC12225_01328	T-box	threonyl-tRNA synthetase	COG0441	sdp	Staphylococcus delphini NCTC12225	Bacillota	Bacilli	1	219	49	256	58	8.2e-13
PSTEL_21690	T-box	threonine--tRNA ligase	COG0441	pste	Paenibacillus stellifer DSM 14472	Bacillota	Bacilli	1	219	56	355	58	2e-12
EI981_24645	T-box	threonine--tRNA ligase	COG0441	plut	Paenibacillus lutimineralis MBLB1234	Bacillota	Bacilli	1	219	115	591	58	1.8e-12
G7082_14195	T-box	threonine--tRNA ligase	COG0441	vhy	Vagococcus hydrophili HDW17B	Bacillota	Bacilli	1	219	57	264	57.9	6.5e-13
GYO_4141	T-box	threonyl-tRNA synthetase	COG0441	bst	Bacillus subtilis subsp. spizizenii TU-B-10	Bacillota	Bacilli	1	219	5	160	57.9	1e-12
AL483_08430	T-box	threonine--tRNA ligase	COG0441	ssif	Staphylococcus simulans FDAARGOS_124	Bacillota	Bacilli	1	219	101	361	57.8	7.8e-13
IJ22_30980	T-box	threonyl-tRNA synthetase	COG0441	pnp	Paenibacillus naphthalenovorans 32O-Y	Bacillota	Bacilli	7	219	2	277	57.8	1.4e-12
KDC22_08990	T-box	threonine--tRNA ligase	COG0441	ptri	Paenibacillus tritici PH55-1	Bacillota	Bacilli	1	219	115	421	57.7	2.3e-12
BMMGA3_12975	T-box	Threonine-tRNA ligase	COG0441	bmet	Bacillus methanolicus MGA3	Bacillota	Bacilli	1	219	70	265	57.6	1.6e-12
B4V02_22340	T-box	threonine--tRNA ligase	COG0441	pkb	Paenibacillus kribbensis AM49	Bacillota	Bacilli	1	219	282	556	57	2.7e-12
D7I45_03945	T-box	threonine--tRNA ligase	COG0441	abom	Apilactobacillus bombintestini BHWM-4	Bacillota	Bacilli	1	219	36	256	57	4.7e-13
FFV09_17710	T-box	threonine--tRNA ligase	COG0441	saca	Saccharibacillus brassicae ATSA2	Bacillota	Bacilli	1	219	97	405	56.7	3.3e-12
JZ786_17690	T-box	threonine--tRNA ligase	COG0441	afx	Alicyclobacillus ferrooxydans S30H14	Bacillota	Bacilli	1	219	52	307	56.5	4.2e-12
PDUR_21935	T-box	threonine--tRNA ligase	COG0441	pdu	Paenibacillus durus DSM 1735	Bacillota	Bacilli	1	219	62	349	56	6.8e-12
H70357_16970	T-box	threonine--tRNA ligase	COG0441	paeh	Paenibacillus sp. FSL H7-0357	Bacillota	Bacilli	1	219	130	407	56	8.3e-12
PSAB_19290	T-box	threonyl-tRNA synthetase	COG0441	psab	Paenibacillus sabinae T27	Bacillota	Bacilli	1	219	63	351	55.7	5.6e-12
ELX58_05925	T-box	threonine--tRNA ligase	COG0441	lji	Acetilactobacillus jinshanensis HSLZ-75	Bacillota	Bacilli	1	219	61	306	55.4	1.9e-12
CG447_09725	T-box	threonine--tRNA ligase	COG0441	fpra	Faecalibacterium prausnitzii A2-165	Bacillota	Clostridia	1	219	76	312	55.4	3.3e-12
Exig_2193	T-box	threonyl-tRNA synthetase	COG0441	esi	Exiguobacterium sibiricum 255-15	Bacillota	Bacilli	1	219	56	276	55.2	3.3e-12
KP014_25985	T-box	threonine--tRNA ligase	COG0441	psop	Paenibacillus sophorae DSM 23020	Bacillota	Bacilli	1	219	63	349	55	9.2e-12
KKI46_12110	T-box	threonine--tRNA ligase	COG0441	eace	Exiguobacterium acetylicum SI17	Bacillota	Bacilli	1	219	52	269	55	4.4e-12
PSTEL_09110	T-box	threonyl-tRNA synthase	COG0441	pste	Paenibacillus stellifer DSM 14472	Bacillota	Bacilli	1	219	82	367	54.8	1.4e-11
GXP70_19175	T-box	threonine--tRNA ligase	COG0441	plyc	Paenibacillus lycopersici 12200R-189	Bacillota	Bacilli	1	219	177	442	54.6	1.4e-11
BKP57_12945	T-box	threonine--tRNA ligase	COG0441	vig	Virgibacillus sp. 6R	Bacillota	Bacilli	1	219	6	147	53.4	3.2e-11
PRIO_3341	T-box	Threonine-tRNA ligase 2	COG0441	pri	Paenibacillus riograndensis SBR5	Bacillota	Bacilli	1	219	106	386	52.6	5.3e-11
PC41400_07185	T-box	threonine--tRNA ligase	COG0441	pchi	Paenibacillus chitinolyticus KCCM 41400	Bacillota	Bacilli	1	219	28	300	52.2	5.5e-11
HPL003_10380	T-box	threonyl-tRNA synthetase	COG0441	pta	Paenibacillus terrae HPL-003	Bacillota	Bacilli	1	219	130	426	52.1	5.8e-11
R70723_15310	T-box	threonine--tRNA ligase	COG0441	paea	Paenibacillus sp. FSL R7-0273	Bacillota	Bacilli	1	219	97	375	52.1	7.5e-11
R50912_16665	T-box	threonine--tRNA ligase	COG0441	paeq	Paenibacillus sp. FSL R5-0912	Bacillota	Bacilli	1	219	107	385	51.7	1.1e-10
EPA93_38045	T-box	threonine--tRNA ligase	COG0441	kbs	Ktedonobacterales bacterium SCAWS-G2	Chloroflexota	Ktedonobacteria	1	219	450	691	51.7	1.9e-10
JI735_24190	T-box	threonine--tRNA ligase	COG0441	pson	Paenibacillus sonchi LMG 24727	Bacillota	Bacilli	1	219	229	508	51.6	9.8e-11
G8J22_01617	T-box	Threonine--tRNA ligase	COG0441	lhil	Lentilactobacillus hilgardii LMG 07934	Bacillota	Bacilli	1	219	48	273	51.4	4.1e-11
KDC22_15845	T-box	threonine--tRNA ligase	COG0441	ptri	Paenibacillus tritici PH55-1	Bacillota	Bacilli	1	219	95	374	51.3	1e-10
P40081_17870	T-box	threonine--tRNA ligase	COG0441	paen	Paenibacillus sp. FSL P4-0081	Bacillota	Bacilli	1	219	107	385	50.9	1.8e-10
A4V11_00725	T-box	threonine--tRNA ligase	COG0441	paci	Pediococcus acidilactici ZPA017	Bacillota	Bacilli	1	219	99	242	50.9	3.4e-11
PGRAT_15345	T-box	threonine--tRNA ligase	COG0441	pgm	Paenibacillus graminis DSM 15220	Bacillota	Bacilli	1	219	118	398	49.7	3.2e-10
PBOR_17520	T-box	threonine--tRNA ligase	COG0441	pbd	Paenibacillus borealis DSM 13188	Bacillota	Bacilli	1	219	93	371	49	5.5e-10
JRJ22_12520	T-box	threonine--tRNA ligase	COG0441	ptj	Paenibacillus tianjinensis TB2019	Bacillota	Bacilli	1	219	71	348	48.6	4.2e-10
IJ21_14040	T-box	threonyl-tRNA synthetase	COG0441	pow	Paenibacillus sp. 32O-W	Bacillota	Bacilli	103	219	1	148	48	5e-10
SCA_0282	T-box	threonyl-tRNA synthetase	COG0441	sca	Staphylococcus carnosus subsp. carnosus TM300	Bacillota	Bacilli	1	219	319	581	47.8	3e-10
BSQ49_07895	T-box	threonine--tRNA ligase	COG0441	lhw	Liquorilactobacillus hordei TMW 1.1822	Bacillota	Bacilli	1	219	55	252	47.4	3.5e-10
H70357_09990	T-box	threonyl-tRNA synthase	COG0441	paeh	Paenibacillus sp. FSL H7-0357	Bacillota	Bacilli	1	219	79	379	45.7	3.7e-09
AYR59_05960	T-box	threonine--tRNA ligase	COG0441	lle	Fructilactobacillus lindneri TMW 1.481	Bacillota	Bacilli	1	219	37	218	45.6	4.5e-10
FFV09_01530	T-box	threonine--tRNA ligase	COG0441	saca	Saccharibacillus brassicae ATSA2	Bacillota	Bacilli	1	219	145	436	45.2	3.1e-09
LM596_08070	T-box	threonine--tRNA ligase	COG0441	lmal	Liquorilactobacillus mali LM596	Bacillota	Bacilli	1	219	56	253	44.1	2.6e-09
B2K_34000	T-box	threonyl-tRNA synthetase	COG0441	pmw	Paenibacillus mucilaginosus K02	Bacillota	Bacilli	1	219	40	315	42.4	2.6e-08
IE339_14425	T-box	threonine--tRNA ligase	COG0441	pks	Priestia koreensis FS-1	Bacillota	Bacilli	102	219	1	124	42.2	1.7e-08
EI981_24645	T-box	threonine--tRNA ligase	COG0441	plut	Paenibacillus lutimineralis MBLB1234	Bacillota	Bacilli	1	219	625	865	40.1	7.5e-08
AWM70_17935	T-box	threonine--tRNA ligase	COG0441	pyg	Paenibacillus yonginensis DCY84	Bacillota	Bacilli	127	219	1	94	39	1.1e-07
EPA93_38050	T-box	threonine--tRNA ligase	COG0441	kbs	Ktedonobacterales bacterium SCAWS-G2	Chloroflexota	Ktedonobacteria	1	219	115	369	35	3.8e-06
KNN15_12785	T-box	isoleucine--tRNA ligase	COG0060	tant	Thermus antranikianii RBS10-92	Deinococcota	Deinococci	1	219	139	376	92.8	3.3e-22
I6J18_07065	T-box	isoleucine--tRNA ligase	COG0060	ppsr	Peribacillus psychrosaccharolyticus FDAARGOS_1161	Bacillota	Bacilli	1	219	91	328	92.6	1.8e-21
P40081_28785	T-box	isoleucyl-tRNA synthetase	COG0060	paen	Paenibacillus sp. FSL P4-0081	Bacillota	Bacilli	1	219	87	365	92.5	3.5e-21
FSZ17_09485	T-box	isoleucine--tRNA ligase	COG0060	bda	Bacillus dafuensis FJAT-25496	Bacillota	Bacilli	1	219	50	329	92.5	2.2e-21
HLK68_13405	T-box	isoleucine--tRNA ligase	COG0060	tsg	Turicibacter sanguinis MOL361	Bacillota	Erysipelotrichia	1	219	55	267	92.4	1.2e-21
EAT1b_2847	T-box	isoleucyl-tRNA synthetase	COG0060	eat	Exiguobacterium sp. AT1b	Bacillota	Bacilli	1	219	4	223	92.2	8.6e-22
BK010_06340	T-box	isoleucine--tRNA ligase	COG0060	tbm	Tenericutes bacterium MO-XQ	Mycoplasmatota	-	1	219	14	191	92.1	6.2e-22
GYMC10_1833	T-box	isoleucyl-tRNA synthetase	COG0060	gym	Paenibacillus sp. Y412MC10	Bacillota	Bacilli	1	219	66	344	91.9	3.4e-21
GXP70_10730	T-box	isoleucine--tRNA ligase	COG0060	plyc	Paenibacillus lycopersici 12200R-189	Bacillota	Bacilli	1	219	70	546	91.8	3.8e-21
OB0362	T-box	isoleucyl tRNA synthetase	COG0060	oih	Oceanobacillus iheyensis HTE831	Bacillota	Bacilli	1	219	60	273	91.7	2.1e-21
ATZ33_17690	T-box	isoleucine--tRNA ligase	COG0060	ess	Enterococcus silesiacus LMG 23085	Bacillota	Bacilli	1	219	5	222	90.6	4.3e-21
GS400_08800	T-box	isoleucine--tRNA ligase	COG0060	pof	Pontibacillus sp. HMF3514	Bacillota	Bacilli	1	219	50	273	90.4	5.3e-21
UCH007_08720	T-box	isoleucyl-tRNA synthetase	COG0060	duc	Dehalococcoides sp. UCH007	Chloroflexota	Dehalococcoidia	1	219	15	268	90.3	1.5e-21
AT726_00555	T-box	isoleucine--tRNA ligase	COG0060	tur	Turicibacter sp. H121	Bacillota	Erysipelotrichia	1	219	56	268	90.2	4.5e-21
KB235_11190	T-box	isoleucine--tRNA ligase	COG0060	eap	Exiguobacterium alkaliphilum B-3531D	Bacillota	Bacilli	1	219	3	222	90.2	3.1e-21
PSAB_17315	T-box	isoleucyl-tRNA ligase	COG0060	psab	Paenibacillus sabinae T27	Bacillota	Bacilli	1	219	73	347	90.1	7.5e-21
SH1722	T-box	Ile-tRNA synthetase	COG0060	sha	Staphylococcus haemolyticus JCSC1435	Bacillota	Bacilli	1	219	7	179	89.9	4.3e-21
Ami3637_01440	T-box	isoleucine--tRNA ligase	COG0060	amic	Aminipila terrae CBA3637	Bacillota	Clostridia	1	219	85	293	89.3	6.7e-21
CL176_08115	T-box	isoleucine--tRNA ligase	COG0060	abae	Suicoccus acidiformans ZY16052	Bacillota	Bacilli	19	219	1	197	89.3	6.3e-21
KDC22_24745	T-box	isoleucine--tRNA ligase	COG0060	ptri	Paenibacillus tritici PH55-1	Bacillota	Bacilli	1	219	2	283	89.2	1.8e-20
KP014_23905	T-box	isoleucine--tRNA ligase	COG0060	psop	Paenibacillus sophorae DSM 23020	Bacillota	Bacilli	1	219	71	346	89	1.6e-20
LHA31_02915	T-box	isoleucine--tRNA ligase	COG0060	cvd	Carnobacterium viridans AB01	Bacillota	Bacilli	1	219	1	229	88.9	8.7e-21
BW727_100452	T-box	Isoleucine--tRNA ligase	COG0060	jda	Jeotgalibaca dankookensis EX-07	Bacillota	Bacilli	1	219	6	228	88.6	5.5e-21
BSQ49_07440	T-box	isoleucine--tRNA ligase	COG0060	lhw	Liquorilactobacillus hordei TMW 1.1822	Bacillota	Bacilli	11	219	1	216	88.3	1e-20
SAMEA4384339_1081	T-box	isoleucyl-tRNA synthetase	COG0060	ssim	Staphylococcus simiae NCTC13838	Bacillota	Bacilli	1	219	656	834	88.2	1.4e-20
BW732_09445	T-box	isoleucine--tRNA ligase	COG0060	vpi	Vagococcus penaei CD276	Bacillota	Bacilli	1	219	11	234	88.1	9.1e-21
GXM21_02920	T-box	isoleucine--tRNA ligase	COG0060	mfun	Megamonas funiformis JCM 14723	Bacillota	Negativicutes	1	219	178	398	88	1e-20
lse_2001	T-box	ileS	COG0060	lsg	Listeria seeligeri serovar 1/2b SLCC3954	Bacillota	Bacilli	1	219	3	230	88	1.1e-20
EMELA_v1c05390	T-box	isoleucyl-tRNA synthetase	COG0060	eml	Entomoplasma melaleucae M1	Mycoplasmatota	Mollicutes	1	219	16	230	88	3.8e-21
U729_1197	T-box	isoleucine--tRNA ligase	COG0060	cbv	Clostridium baratii Sullivan	Bacillota	Clostridia	1	219	191	358	87.9	1.6e-20
UE46_06525	T-box	isoleucine--tRNA ligase	COG0060	lwi	Listeria weihenstephanensis WS 4560	Bacillota	Bacilli	14	219	1	234	87.8	1.9e-20
NCTC10172_00394	T-box	Isoleucine--tRNA ligase	COG0060	ahk	Acholeplasma hippikon NCTC10172	Mycoplasmatota	Mollicutes	1	219	321	503	87.8	4.8e-21
BK011_05745	T-box	isoleucine--tRNA ligase	COG0060	tbz	Tenericutes bacterium MZ-XQ	Mycoplasmatota	-	1	219	12	186	87.7	8.2e-21
R50912_25250	T-box	isoleucyl-tRNA synthetase	COG0060	paeq	Paenibacillus sp. FSL R5-0912	Bacillota	Bacilli	1	219	58	338	87.5	6.3e-20
H9L18_03255	T-box	isoleucine--tRNA ligase	COG0060	vcp	Vagococcus carniphilus ATCC BAA-640	Bacillota	Bacilli	1	219	1	209	87.1	2e-20
AWM70_11205	T-box	isoleucine--tRNA ligase	COG0060	pyg	Paenibacillus yonginensis DCY84	Bacillota	Bacilli	1	219	103	423	86.7	5.5e-20
ABE28_007590	T-box	isoleucine--tRNA ligase	COG0060	bmur	Peribacillus muralis G25-68	Bacillota	Bacilli	1	219	64	304	86.7	6.9e-20
DTO10_20170	T-box	isoleucine--tRNA ligase	COG0060	pbut	Peribacillus butanolivorans PHB-7a	Bacillota	Bacilli	1	219	64	309	86.5	9.9e-20
ET464_02600	T-box	isoleucine--tRNA ligase	COG0060	pprt	Paenibacillus protaetiae FW100M-2	Bacillota	Bacilli	1	219	102	431	86.4	4.9e-20
JI735_00600	T-box	isoleucine--tRNA ligase	COG0060	pson	Paenibacillus sonchi LMG 24727	Bacillota	Bacilli	1	219	132	412	86	1.3e-19
CAR_c08110	T-box	isoleucine--tRNA ligase	COG0060	crn	Carnobacterium sp. 17-4	Bacillota	Bacilli	1	219	1	229	85.8	5.4e-20
IJ21_19690	T-box	isoleucyl-tRNA synthetase	COG0060	pow	Paenibacillus sp. 32O-W	Bacillota	Bacilli	1	219	94	445	85.7	9.6e-20
JBW_02558	T-box	Isoleucyl-tRNA synthetase	COG0060	pft	Pelosinus fermentans JBW45	Bacillota	Negativicutes	1	203	256	455	85.7	1.1e-19
Sthe_0337	T-box	isoleucyl-tRNA synthetase	COG0060	sti	Sphaerobacter thermophilus DSM 20745	Thermomicrobiota	Thermomicrobia	1	219	72	347	85.5	9.5e-20
NCTC4824_02734	T-box	isoleucyl-tRNA synthetase	COG0060	blen	Lederbergia lenta NCTC4824	Bacillota	Bacilli	1	219	49	295	85	1.5e-19
FPV25_04490	T-box	isoleucine--tRNA ligase	COG0060	carn	Carnobacterium sp. PL17GRE32	Bacillota	Bacilli	1	219	69	304	84.8	6.8e-20
ECBG_02842	T-box	isoleucyl-tRNA synthetase	COG0060	ecas	Enterococcus casseliflavus EC20	Bacillota	Bacilli	7	219	2	225	84.7	1.1e-19
BCB69_05390	T-box	isoleucine--tRNA ligase	COG0060	dpn	Dialister pneumosintes F0677	Bacillota	Negativicutes	1	219	154	350	84.5	3.9e-20
MPAN_008310	T-box	isoleucine--tRNA ligase 1	COG0060	manr	Mariniplasma anaerobium Mahy22	Mycoplasmatota	Mollicutes	1	219	5	183	84.4	4.6e-20
BW721_04960	T-box	isoleucine--tRNA ligase	COG0060	jep	Jeotgalibaca sp. PTS2502	Bacillota	Bacilli	1	219	6	238	84	1.1e-19
G7057_09235	T-box	isoleucine--tRNA ligase	COG0060	jar	Jeotgalibaca arthritidis CECT 9157	Bacillota	Bacilli	1	219	6	238	84	1.1e-19
AWM76_03555	T-box	isoleucine--tRNA ligase	COG0060	avs	Aerococcus viridans CCUG4311	Bacillota	Bacilli	1	219	69	304	84	1.3e-19
J0B03_07580	T-box	isoleucine--tRNA ligase	COG0060	alka	Alkalibacter sp. ES005	Bacillota	Clostridia	1	219	57	262	83.6	1.1e-19
LM596_07345	T-box	isoleucine--tRNA ligase	COG0060	lmal	Liquorilactobacillus mali LM596	Bacillota	Bacilli	12	219	1	217	83.5	1.8e-19
AL523_09430	T-box	isoleucine--tRNA ligase	COG0060	ega	Enterococcus gallinarum FDAARGOS_163	Bacillota	Bacilli	7	219	2	224	83.2	2.8e-19
K5K99_13915	T-box	isoleucine--tRNA ligase	COG0060	vfv	Vagococcus fluvialis 36B2	Bacillota	Bacilli	1	219	1	211	83	2.1e-19
TPY_3455	T-box	isoleucyl-tRNA synthetase	COG0060	say	Sulfobacillus acidophilus TPY	Bacillota	Clostridia	1	219	52	256	82.7	3.4e-19
AYP1020_0501	T-box	Isoleucine--tRNA ligase	COG0060	scap	Staphylococcus capitis subsp. capitis AYP1020	Bacillota	Bacilli	1	219	112	281	82.6	3.2e-19
BHY08_02760	T-box	isoleucine--tRNA ligase	COG0060	vte	Vagococcus teuberi DSM 21459	Bacillota	Bacilli	1	219	4	218	82.5	2.4e-19
EJN90_10870	T-box	isoleucine--tRNA ligase	COG0060	jeh	Jeotgalibaca ciconiae H21T32	Bacillota	Bacilli	1	219	6	250	82.3	4.1e-19
AR1Y2_3262	T-box	Isoleucyl-tRNA synthetase	COG0060	arf	Anaerostipes rhamnosivorans 1y2	Bacillota	Clostridia	1	219	48	256	82.3	4e-19
Closa_2895	T-box	isoleucyl-tRNA synthetase	COG0060	csh	Clostridium saccharolyticum WM1	Bacillota	Clostridia	1	219	731	952	82.2	6.2e-19
EYQ97_01500	T-box	isoleucine--tRNA ligase	COG0060	acac	Anaerostipes caccae DSM 14662	Bacillota	Clostridia	1	219	45	253	82	4.4e-19
C7K38_07330	T-box	isoleucine--tRNA ligase	COG0060	too	Tetragenococcus osmophilus JCM 31126	Bacillota	Bacilli	11	219	1	202	81.5	5.5e-19
EMQU_0866	T-box	isoleucyl-tRNA synthetase	COG0060	emu	Enterococcus mundtii QU 25	Bacillota	Bacilli	13	219	1	195	81.2	1e-18
APT62_06650	T-box	isoleucine--tRNA ligase	COG0060	aui	Aerococcus urinaeequi USDA-ARS-USMARC-56713	Bacillota	Bacilli	1	219	69	304	81	6.5e-19
EsVE80_08450	T-box	isoleucine--tRNA ligase	COG0060	esg	Enterococcus saigonensis VE80	Bacillota	Bacilli	13	219	1	194	80.7	1e-18
Tbis_1416	T-box	isoleucyl-tRNA synthetase	COG0060	tbi	Thermobispora bispora DSM 43833	Actinomycetota	Actinomycetes	1	219	43	266	80.1	2.5e-18
EGX58_00820	T-box	isoleucine--tRNA ligase	COG0060	shom	Staphylococcus hominis FDAARGOS_575	Bacillota	Bacilli	1	219	4	177	80	1.2e-18
G7082_02705	T-box	isoleucine--tRNA ligase	COG0060	vhy	Vagococcus hydrophili HDW17B	Bacillota	Bacilli	1	219	1	211	79.8	1.5e-18
STP1_2224	T-box	isoleucine--tRNA ligase	COG0060	spas	Staphylococcus pasteuri SP1	Bacillota	Bacilli	1	219	2	181	79.6	1.9e-18
SD1155_08125	T-box	isoleucine--tRNA ligase	COG0060	sdo	Sulfitobacter donghicola SB1155	Pseudomonadota	Alphaproteobacteria	1	219	2	181	79.6	1.8e-18
A284_07650	T-box	isoleucyl-tRNA ligase	COG0060	swa	Staphylococcus warneri SG1	Bacillota	Bacilli	1	219	2	181	79.3	2.3e-18
DK181_08115	T-box	isoleucine--tRNA ligase	COG0060	ssob	Streptococcus sobrinus 10919	Bacillota	Bacilli	1	219	5	224	79.3	2.1e-18
Dia5BBH33_00380	T-box	isoleucine--tRNA ligase	COG0060	dho	Dialister hominis 5BBH33	Bacillota	Negativicutes	1	219	95	291	79.1	2.6e-18
C7K43_00485	T-box	isoleucine--tRNA ligase	COG0060	tkr	Tetragenococcus koreensis KCTC 3924	Bacillota	Bacilli	11	219	1	203	78.7	3.5e-18
PMF13cell1_01433	T-box	Isoleucine--tRNA ligase	COG0060	bpro	Blautia producta PMF1	Bacillota	Clostridia	1	219	100	313	78.7	6.2e-18
NCTC13712_01139	T-box	Isoleucine--tRNA ligase	COG0060	ssh	Staphylococcus schweitzeri NCTC13712	Bacillota	Bacilli	1	219	6	178	78.5	4.4e-18
SAZ172_1196	T-box	Isoleucyl-tRNA synthetase	COG0060	sauz	Staphylococcus aureus subsp. aureus Z172	Bacillota	Bacilli	1	219	6	178	78.5	4.9e-18
FFV09_02730	T-box	isoleucine--tRNA ligase	COG0060	saca	Saccharibacillus brassicae ATSA2	Bacillota	Bacilli	1	219	130	451	78.5	8.1e-18
EF62_1437	T-box	isoleucyl-tRNA synthetase	COG0060	efl	Enterococcus faecalis 62	Bacillota	Bacilli	15	219	1	210	78.5	3.9e-18
AWM73_02875	T-box	isoleucine--tRNA ligase	COG0060	aun	Aerococcus urinae CCUG36881	Bacillota	Bacilli	1	219	64	276	78.5	2.6e-18
CK496_08660	T-box	isoleucine--tRNA ligase	COG0060	eth	Enterococcus thailandicus a523	Bacillota	Bacilli	14	219	1	200	78	4.9e-18
E4Z98_06495	T-box	isoleucine--tRNA ligase	COG0060	vac	Vagococcus xieshaowenii CF-49	Bacillota	Bacilli	1	219	37	267	77.6	4e-18
SGGBAA2069_c05500	T-box	isoleucyl-tRNA synthetase	COG0060	sgg	Streptococcus gallolyticus subsp. gallolyticus ATCC BAA-2069	Bacillota	Bacilli	15	219	1	210	76.4	9.5e-18
SAMSHR1132_10350	T-box	isoleucyl-tRNA synthetase	COG0060	suh	Staphylococcus argenteus MSHR1132	Bacillota	Bacilli	1	219	6	179	76.3	1.6e-17
BleG1_0327	T-box	isoleucyl-tRNA synthetase 2	COG0060	ble	Alkalihalobacillus lehensis G1	Bacillota	Bacilli	1	219	294	460	76.2	2e-17
SMA_0568	T-box	Isoleucyl-tRNA synthetase	COG0060	smn	Streptococcus macedonicus ACA-DC 198	Bacillota	Bacilli	15	219	1	210	75.9	1.2e-17
TO73_1654	T-box	isoleucyl-tRNA synthetase	COG0060	taq	Thermus aquaticus Y51MC23	Deinococcota	Deinococci	1	219	139	371	75.2	1.2e-17
SPTER_20280	T-box	Isoleucine--tRNA ligase	COG0060	sted	Sporomusa termitida DSM 4440	Bacillota	Negativicutes	1	219	253	463	75.2	5.7e-17
ACL_0702	T-box	isoleucine amino-acyl tRNA synthetase	COG0060	acl	Acholeplasma laidlawii PG-8A	Mycoplasmatota	Mollicutes	4	219	2	179	75	9.9e-18
FA707_07135	T-box	isoleucine--tRNA ligase	COG0060	vao	Vagococcus zengguangii MN-17	Bacillota	Bacilli	1	219	27	256	74.5	2.5e-17
SLGD_01710	T-box	Isoleucyl-tRNA synthetase	COG0060	slg	Staphylococcus lugdunensis HKU09-01	Bacillota	Bacilli	1	219	4	182	73.8	6e-17
SAMEA4384403_1638	T-box	isoleucyl-tRNA synthetase	COG0060	sste	Mammaliicoccus stepanovicii NCTC13839	Bacillota	Bacilli	1	219	572	747	73.3	6e-17
BN85307690	T-box	Isoleucyl-tRNA synthetase 1	COG0060	abra	Paracholeplasma brassicae O502	Mycoplasmatota	Mollicutes	14	219	1	170	73.1	4.1e-17
CEP67_00665	T-box	isoleucine--tRNA ligase	COG0060	spet	Staphylococcus pettenkoferi FDAARGOS_288	Bacillota	Bacilli	1	219	7	182	72.4	1.6e-16
STH1231	T-box	isoleucyl-tRNA synthetase	COG0060	sth	Symbiobacterium thermophilum IAM 14863	Bacillota	Clostridia	1	219	58	307	72.3	1.8e-16
SEB_00847	T-box	Isoleucyl-tRNA synthetase	COG0060	sepp	Staphylococcus epidermidis PM221	Bacillota	Bacilli	1	219	96	269	72.2	1.9e-16
SAP2_16530	T-box	isoleucine--tRNA ligase	COG0060	sarl	Staphylococcus arlettae P2	Bacillota	Bacilli	1	219	6	177	71.9	2e-16
I6G39_07440	T-box	isoleucine--tRNA ligase	COG0060	saul	Staphylococcus auricularis FDAARGOS_882	Bacillota	Bacilli	1	219	4	181	71.3	2.4e-16
DWB96_08435	T-box	isoleucine--tRNA ligase	COG0060	scar	Staphylococcus caprae 26D	Bacillota	Bacilli	1	219	124	296	70.8	3.7e-16
LAC1533_1376	T-box	Isoleucyl-tRNA synthetase	COG0060	laca	Lactobacillus acidipiscis ACA-DC 1533	Bacillota	Bacilli	1	219	4	251	70.6	4.6e-16
AXE85_03580	T-box	isoleucine--tRNA ligase	COG0060	got	Gemella sp. oral taxon 928	Bacillota	Bacilli	1	219	232	409	69.3	6.2e-16
CG018_05720	T-box	isoleucine--tRNA ligase	COG0060	geq	Gemella sp. ND 6198	Bacillota	Bacilli	1	219	232	409	69.3	6.1e-16
HM1_2096	T-box	isoleucyl-tRNA synthetase	COG0060	hmo	Heliobacterium modesticaldum Ice1	Bacillota	Clostridia	1	219	96	393	69.2	9e-16
FOC50_00420	T-box	isoleucine--tRNA ligase	COG0060	gsa	Gemella sanguinis FDAARGOS_742	Bacillota	Bacilli	1	219	126	307	69.2	6.1e-16
JZ786_20550	T-box	isoleucine--tRNA ligase	COG0060	afx	Alicyclobacillus ferrooxydans S30H14	Bacillota	Bacilli	1	219	88	575	69.1	2.3e-15
acsn021_00790	T-box	isoleucine--tRNA ligase	COG0060	acel	Anaerocolumna cellulosilytica SN021	Bacillota	Clostridia	1	219	108	352	68.6	2.9e-15
Sinf_0489	T-box	isoleucyl-tRNA synthetase	COG0060	sif	Streptococcus infantarius subsp. infantarius CJ18	Bacillota	Bacilli	14	219	1	224	68.2	1.2e-15
A4V09_20235	T-box	isoleucine--tRNA ligase	COG0060	byl	Blautia sp. YL58	Bacillota	Clostridia	1	219	100	313	67.1	5.4e-15
AL483_05955	T-box	isoleucine--tRNA ligase	COG0060	ssif	Staphylococcus simulans FDAARGOS_124	Bacillota	Bacilli	1	219	4	189	66.9	3.5e-15
SD1D_2330	T-box	Isoleucine-tRNA ligase	COG0060	hsd	Herbinix luporum	Bacillota	Clostridia	1	219	224	466	65.7	6.6e-15
LEUM_1487	T-box	Isoleucyl-tRNA synthetase	COG0060	lme	Leuconostoc mesenteroides subsp. mesenteroides ATCC 8293	Bacillota	Bacilli	1	219	3	220	65.6	4.9e-15
C270_05310	T-box	isoleucyl-tRNA ligase	COG0060	lcn	Leuconostoc carnosum JB16	Bacillota	Bacilli	1	219	1	212	65.2	5.7e-15
SE1039_09400	T-box	isoleucyl-tRNA synthetase	COG0060	seqo	Staphylococcus equorum KS1039	Bacillota	Bacilli	1	219	7	181	65.1	1.2e-14
CWD84_13600	T-box	isoleucine--tRNA ligase	COG0060	bsia	Bacillus siamensis SCSIO 05746	Bacillota	Bacilli	103	219	1	124	65.1	1.4e-14
SAMEA4384060_1761	T-box	isoleucyl-tRNA synthetase	COG0060	spic	Staphylococcus piscifermentans NCTC13836	Bacillota	Bacilli	1	219	34	215	64.2	1.8e-14
A4G25_03365	T-box	isoleucine--tRNA ligase	COG0060	scv	Staphylococcus condimenti DSM 11674	Bacillota	Bacilli	1	219	43	223	63.8	2.2e-14
C7J89_09870	T-box	isoleucine--tRNA ligase	COG0060	skl	Staphylococcus kloosii ATCC 43959	Bacillota	Bacilli	11	219	1	168	63	3.6e-14
AYR59_04350	T-box	isoleucine--tRNA ligase	COG0060	lle	Fructilactobacillus lindneri TMW 1.481	Bacillota	Bacilli	14	219	1	166	62.7	1.8e-14
I4Q40_09765	T-box	isoleucine--tRNA ligase	COG0060	elac	Enterococcus lactis KCTC 21015	Bacillota	Bacilli	14	219	1	207	62.6	4.4e-14
A6B45_07020	T-box	isoleucine--tRNA ligase	COG0060	lsu	Leuconostoc mesenteroides subsp. suionicum DSM 20241	Bacillota	Bacilli	1	219	3	218	61.6	5.1e-14
BJD96_09075	T-box	isoleucine--tRNA ligase	COG0060	snl	Staphylococcus nepalensis JS1	Bacillota	Bacilli	1	219	1	170	61.5	1.1e-13
ELX58_01790	T-box	isoleucine--tRNA ligase	COG0060	lji	Acetilactobacillus jinshanensis HSLZ-75	Bacillota	Bacilli	1	219	26	222	61.5	5.2e-14
SCA_0806	T-box	putative isoleucyl-tRNA synthetase	COG0060	sca	Staphylococcus carnosus subsp. carnosus TM300	Bacillota	Bacilli	1	219	41	221	61.3	9.8e-14
NCTC10459_00988	T-box	Isoleucine--tRNA ligase	COG0060	gha	Gemella haemolysans NCTC10459	Bacillota	Bacilli	1	219	172	352	61.3	7.3e-14
OY17_10705	T-box	isoleucine--tRNA ligase	COG0060	bacb	Bacillus sp. BH072	Bacillota	Bacilli	103	219	1	124	61.3	1.3e-13
NCTC12225_01849	T-box	isoleucine-tRNA ligase	COG0060	sdp	Staphylococcus delphini NCTC12225	Bacillota	Bacilli	1	219	601	777	61.2	1.2e-13
CNQ82_05860	T-box	isoleucine--tRNA ligase	COG0060	sdb	Staphylococcus debuckii SDB 2975	Bacillota	Bacilli	1	219	34	215	61.1	1.1e-13
APS55_05545	T-box	isoleucine--tRNA ligase	COG0060	lku	Lactobacillus kunkeei MP2	Bacillota	Bacilli	1	219	2	188	60.9	5.9e-14
B7R87_06960	T-box	isoleucine--tRNA ligase	COG0060	stsu	Streptomyces tsukubensis NRRL 18488	Actinomycetota	Actinomycetes	1	219	337	570	60	7.1e-13
AAT16_05465	T-box	isoleucine--tRNA ligase	COG0060	shv	Salinicoccus halodurans H3B36	Bacillota	Bacilli	1	219	30	213	60	1.9e-13
IAG44_29820	T-box	isoleucine--tRNA ligase	COG0060	sroi	Streptomyces roseirectus CRXT-G-22	Actinomycetota	Actinomycetes	1	219	275	507	59	1.4e-12
SXYLSMQ121_1619	T-box	Isoleucyl-tRNA synthetase	COG0060	sxl	Staphylococcus xylosus SMQ-121	Bacillota	Bacilli	1	219	2	178	58.8	4.9e-13
ISP08_08155	T-box	isoleucine--tRNA ligase	COG0060	sllo	Staphylococcus lloydii 23_2_7_LY	Bacillota	Bacilli	1	219	2	168	58.4	5.4e-13
NCTC11323_00795	T-box	Isoleucine--tRNA ligase	COG0060	gmo	Gemella morbillorum NCTC11323	Bacillota	Bacilli	1	219	148	314	58.4	3.3e-13
D7I45_02625	T-box	isoleucine--tRNA ligase	COG0060	abom	Apilactobacillus bombintestini BHWM-4	Bacillota	Bacilli	1	219	3	181	57.9	2.7e-13
SVEN_1731	T-box	Isoleucyl-tRNA synthetase	COG0060	sve	Streptomyces venezuelae ATCC 10712	Actinomycetota	Actinomycetes	1	219	279	510	57.5	2.3e-12
EP23_01965	T-box	isoleucine--tRNA ligase	COG0060	sagq	Staphylococcus agnetis 908	Bacillota	Bacilli	35	219	1	145	57.2	9.9e-13
SHYC_08460	T-box	isoleucyl-tRNA synthetase	COG0060	shu	Staphylococcus hyicus ATCC 11249	Bacillota	Bacilli	35	219	1	145	57.1	1e-12
MUL_1532	T-box	isoleucyl-tRNA synthetase IleS	COG0060	mul	Mycobacterium ulcerans Agy99	Actinomycetota	Actinomycetes	1	219	501	671	56.2	4.5e-12
MPSD_23900	T-box	isoleucine--tRNA ligase	COG0060	mpse	Mycobacterium pseudoshottsii JCM 15466	Actinomycetota	Actinomycetes	1	219	247	417	56.2	4.4e-12
MMAR_2356	T-box	isoleucyl-tRNA synthetase IleS	COG0060	mmi	Mycobacterium marinum M	Actinomycetota	Actinomycetes	1	219	501	671	56.2	4.1e-12
MULP_03267	T-box	isoleucyl-tRNA synthetase IleS	COG0060	mli	Mycobacterium liflandii 128FXT	Actinomycetota	Actinomycetes	1	219	247	417	56.2	4.7e-12
FOL01_1405	T-box	Isoleucyl-tRNA synthetase	COG0060	wjo	Weissella jogaejeotgali FOL01	Bacillota	Bacilli	1	219	19	199	55.7	2.1e-12
H3V22_00340	T-box	isoleucine--tRNA ligase	COG0060	mlen	Mammaliicoccus lentus H29	Bacillota	Bacilli	35	219	1	144	55.2	3.4e-12
G8J22_00962	T-box	Isoleucine--tRNA ligase	COG0060	lhil	Lentilactobacillus hilgardii LMG 07934	Bacillota	Bacilli	1	219	3	183	55.1	4.7e-12
Spa2297_08485	T-box	isoleucine--tRNA ligase	COG0060	spav	Streptomyces parvulus 2297	Actinomycetota	Actinomycetes	1	219	331	570	54.9	1.2e-11
FOC79_01135	T-box	isoleucine--tRNA ligase	COG0060	adc	Abiotrophia defectiva FDAARGOS_785	Bacillota	Bacilli	18	219	1	197	54.4	3.5e-12
MSHO_35750	T-box	isoleucine--tRNA ligase	COG0060	msho	Mycobacterium shottsii JCM 12657	Actinomycetota	Actinomycetes	1	219	247	417	53.8	1.8e-11
D0Z67_07205	T-box	isoleucine--tRNA ligase	COG0060	sseo	Streptomyces seoulensis KCTC 9819	Actinomycetota	Actinomycetes	7	103	261	357	53.4	2.3e-11
ESZ53_04080	T-box	isoleucine--tRNA ligase	COG0060	sala	Salinibacterium sp. UTAS2018	Actinomycetota	Actinomycetes	1	219	36	214	52.8	1.2e-11
LTS72_12600	T-box	isoleucine--tRNA ligase	COG0060	mot	Mycobacterium ostraviense FDAARGOS_1613	Actinomycetota	Actinomycetes	1	219	508	678	52.7	3.4e-11
IPT68_09725	T-box	isoleucine--tRNA ligase	COG0060	schf	Streptomyces chromofuscus DSM 40273	Actinomycetota	Actinomycetes	1	219	705	966	52.5	5.7e-11
H0A61_00051	T-box	Isoleucine--tRNA ligase	COG0060	kme	Koleobacter methoxysyntrophicus NRmbB1	Bacillota	Clostridia	114	219	1	113	52.3	2.2e-11
KY5_2056	T-box	Isoleucyl-tRNA synthetase	COG0060	sfk	Streptomyces formicae KY5	Actinomycetota	Actinomycetes	1	219	303	560	51.9	8.3e-11
EFA59_06345	T-box	isoleucine--tRNA ligase	COG0060	whe	Weissella hellenica 0916-4-2	Bacillota	Bacilli	1	219	19	198	51.8	1.9e-11
CO680_01855	T-box	isoleucine--tRNA ligase	COG0060	wpa	Weissella paramesenteroides FDAARGOS_414	Bacillota	Bacilli	1	219	19	198	51.7	1.9e-11
SNOUR_29990	T-box	Isoleucyl-tRNA synthetase	COG0060	snr	Streptomyces noursei ATCC 11455	Actinomycetota	Actinomycetes	1	219	339	584	51.6	1.3e-10
CEP64_07600	T-box	isoleucine--tRNA ligase	COG0060	sscu	Mammaliicoccus sciuri FDAARGOS_285	Bacillota	Bacilli	34	219	1	147	51.5	2.9e-11
H0P51_12645	T-box	isoleucine--tRNA ligase	COG0060	mgor	Mycobacterium gordonae 24T	Actinomycetota	Actinomycetes	1	219	98	269	51.4	6e-11
HCR76_09080	T-box	isoleucine--tRNA ligase	COG0060	mchn	Microbacterium chengjingii HY60	Actinomycetota	Actinomycetes	1	219	32	188	51.3	3.1e-11
LO772_24705	T-box	isoleucine--tRNA ligase	COG0060	yia	Yinghuangia sp. ASG 101	Actinomycetota	Actinomycetes	1	219	103	349	51	1.8e-10
Marky_1232	T-box	Isoleucyl-tRNA synthetase	COG0060	mhd	Marinithermus hydrothermalis DSM 14884	Deinococcota	Deinococci	1	219	178	418	51	1.9e-11
IM697_11510	T-box	isoleucine--tRNA ligase	COG0060	sfeu	Streptomyces ferrugineus CCTCC AA2014009	Actinomycetota	Actinomycetes	1	219	300	557	50.5	2.1e-10
K7C20_09845	T-box	isoleucine--tRNA ligase	COG0060	sdw	Streptomyces decoyicus NRRL 2666	Actinomycetota	Actinomycetes	1	219	380	631	50.1	3.1e-10
NI25_28795	T-box	isoleucyl-tRNA synthase	COG0060	strd	Streptomyces sp. CCM_MD2014	Actinomycetota	Actinomycetes	1	219	277	518	49.4	3.6e-10
I6J10_03090	T-box	isoleucine--tRNA ligase	COG0060	mvt	Mammaliicoccus vitulinus FDAARGOS_1153	Bacillota	Bacilli	35	219	1	145	49	1.2e-10
AA958_06490	T-box	isoleucyl-tRNA synthase	COG0060	strc	Streptomyces sp. CNQ-509	Actinomycetota	Actinomycetes	1	219	250	482	48.5	6.1e-10
SLIV_27325	T-box	Isoleucine-tRNA ligase	COG0060	slv	Streptomyces lividans TK24	Actinomycetota	Actinomycetes	1	219	276	517	48.5	5.9e-10
SCO2076	T-box	isoleucyl-tRNA synthetase	COG0060	sco	Streptomyces coelicolor A3	Actinomycetota	Actinomycetes	1	219	276	517	48.5	6.1e-10
SAM23877_2167	T-box	Isoleucine--tRNA ligase	COG0060	samb	Streptomyces ambofaciens ATCC 23877	Actinomycetota	Actinomycetes	1	219	320	555	48.4	6e-10
JEM45_03920	T-box	isoleucine--tRNA ligase	COG0060	jea	Jeotgalicoccus sp. ATCC 8456	Bacillota	Bacilli	1	219	36	207	48.3	1.2e-10
SU9_008270	T-box	isoleucine--tRNA ligase	COG0060	sauh	Streptomyces auratus AGR0001	Actinomycetota	Actinomycetes	1	219	350	576	47.4	1.3e-09
C0J29_13300	T-box	isoleucine--tRNA ligase	COG0060	mpag	Mycobacterium paragordonae 49061	Actinomycetota	Actinomycetes	1	219	158	326	47.4	7.4e-10
SCAB_68091	T-box	putative isoleucyl-tRNA synthetase	COG0060	scb	Streptomyces scabiei 87.22	Actinomycetota	Actinomycetes	7	103	227	322	47.1	1.8e-09
K7396_26565	T-box	isoleucine--tRNA ligase	COG0060	sanu	Streptomyces angustmyceticus JCM 4053	Actinomycetota	Actinomycetes	1	219	361	613	46.7	2.1e-09
HUT13_05815	T-box	isoleucine--tRNA ligase	COG0060	shar	Streptomyces harbinensis NA02264	Actinomycetota	Actinomycetes	1	219	172	287	46.5	1.2e-09
B5P37_10030	T-box	isoleucine--tRNA ligase	COG0060	slz	Staphylococcus lutrae ATCC 700373	Bacillota	Bacilli	27	219	1	156	46.4	6.7e-10
MKAN_27620	T-box	isoleucyl-tRNA synthase	COG0060	mkn	Mycobacterium kansasii ATCC 12478	Actinomycetota	Actinomycetes	1	219	253	423	46.2	1.7e-09
C7J90_07735	T-box	isoleucine--tRNA ligase	COG0060	sfq	Staphylococcus felis ATCC 49168	Bacillota	Bacilli	1	219	3	146	45.8	9.1e-10
CP981_10285	T-box	isoleucine--tRNA ligase	COG0060	spla	Streptomyces platensis ATCC 23948	Actinomycetota	Actinomycetes	1	219	334	612	45.7	4e-09
MB901379_02192	T-box	Isoleucine--tRNA ligase	COG0060	mbai	Mycobacterium basiliense DSM 104308	Actinomycetota	Actinomycetes	1	219	505	674	45.6	1.8e-09
SPSE_1607	T-box	isoleucine-tRNA ligase	COG0060	sdt	Staphylococcus pseudintermedius ED99	Bacillota	Bacilli	25	219	1	154	45.5	1.2e-09
RN70_08360	T-box	isoleucine--tRNA ligase	COG0060	sscz	Staphylococcus schleiferi 2317-03	Bacillota	Bacilli	26	219	1	153	45.3	1.4e-09
D7I44_17510	T-box	isoleucine--tRNA ligase	COG0060	gry	Gryllotalpicola protaetiae 2DFW10M-5	Actinomycetota	Actinomycetes	1	219	86	265	45.2	1.1e-09
GPOL_c27640	T-box	isoleucyl-tRNA synthetase IleS	COG0060	gpo	Gordonia polyisoprenivorans VH2	Actinomycetota	Actinomycetes	1	219	755	965	45.1	2.5e-09
FOB90_11655	T-box	isoleucine--tRNA ligase	COG0060	sff	Mammaliicoccus fleurettii FDAARGOS_682	Bacillota	Bacilli	26	219	1	154	44.8	1.8e-09
SLA_1665	T-box	isoleucyl-tRNA synthetase	COG0060	slau	Streptomyces laurentii ATCC 31255	Actinomycetota	Actinomycetes	1	219	310	548	44.7	5.4e-09
J2N69_08880	T-box	isoleucine--tRNA ligase	COG0060	shk	Streptomyces huasconensis D23	Actinomycetota	Actinomycetes	1	219	486	746	44.6	6e-09
B446_10890	T-box	isoleucyl-tRNA ligase	COG0060	sci	Streptomyces collinus Tu 365	Actinomycetota	Actinomycetes	1	219	141	402	44.6	6.6e-09
D0C37_25910	T-box	isoleucine--tRNA ligase	COG0060	sky	Streptomyces koyangensis VK-A60T	Actinomycetota	Actinomycetes	1	219	365	598	44.2	7.1e-09
GBF35_18380	T-box	isoleucine--tRNA ligase	COG0060	now	Nonomuraea nitratireducens WYY166	Actinomycetota	Actinomycetes	1	219	236	402	44.1	9.7e-09
K0O62_13895	T-box	isoleucine--tRNA ligase	COG0060	mdf	Mycobacterium diernhoferi ATCC 19340	Actinomycetota	Actinomycetes	1	219	16	207	43.9	4.3e-09
SGLAU_09425	T-box	Isoleucine-tRNA ligase	COG0060	sgu	Streptomyces glaucescens GLA.O	Actinomycetota	Actinomycetes	7	103	296	391	43.6	1.1e-08
AS200_32525	T-box	isoleucine--tRNA ligase	COG0060	scx	Streptomyces sp. CdTB01	Actinomycetota	Actinomycetes	7	103	306	401	43.5	1.5e-08
AOZ06_43660	T-box	isoleucine--tRNA ligase	COG0060	kphy	Kibdelosporangium phytohabitans KLBMP1111	Actinomycetota	Actinomycetes	1	219	30	209	43.5	1.5e-08
C0216_23410	T-box	isoleucine--tRNA ligase	COG0060	sgz	Streptomyces globosus LZH-48	Actinomycetota	Actinomycetes	1	219	139	377	43.4	1.1e-08
MSMEI_3087	T-box	Isoleucyl-tRNA synthetase	COG0060	msg	Mycolicibacterium smegmatis MC2 155	Actinomycetota	Actinomycetes	1	219	40	214	43.4	6.8e-09
IAG42_26255	T-box	isoleucine--tRNA ligase	COG0060	sxn	Streptomyces xanthii CRXT-Y-14	Actinomycetota	Actinomycetes	7	103	89	184	43.3	1.2e-08
CKJ54_14120	T-box	isoleucine--tRNA ligase	COG0060	mmal	Mycobacterium marseillense FLAC0026	Actinomycetota	Actinomycetes	1	219	75	247	43.2	6.2e-09
ASR50_10130	T-box	isoleucine--tRNA ligase	COG0060	strf	Streptomyces sp. 4F	Actinomycetota	Actinomycetes	1	219	285	398	43.1	1.5e-08
TUE45_02604	T-box	Isoleucine--tRNA ligase	COG0060	srw	Streptomyces reticuli TUE45	Actinomycetota	Actinomycetes	1	219	301	414	43.1	1.6e-08
S1361_11435	T-box	Isoleucine--tRNA ligase	COG0060	scyg	Streptomyces cyanogenus S136	Actinomycetota	Actinomycetes	1	219	301	414	43.1	1.6e-08
AFA91_24035	T-box	isoleucine--tRNA ligase	COG0060	mgo	Mycobacterium goodii X7B	Actinomycetota	Actinomycetes	1	219	39	228	43.1	8.8e-09
A4E84_10720	T-box	isoleucine--tRNA ligase	COG0060	stsi	Streptomyces qaidamensis S10	Actinomycetota	Actinomycetes	7	103	583	678	42.9	1.9e-08
AVL59_37375	T-box	isoleucine--tRNA ligase	COG0060	sgs	Streptomyces griseochromogenes ATCC 14511	Actinomycetota	Actinomycetes	7	103	308	403	42.9	2.5e-08
B586_12975	T-box	isoleucine--tRNA ligase	COG0060	mhad	Mycobacterium haemophilum DSM 44634	Actinomycetota	Actinomycetes	1	219	529	713	42.8	8.8e-09
SMD44_02278	T-box	isoleucyl-tRNA synthase	COG0060	salf	Streptomyces alboflavus MDJK44	Actinomycetota	Actinomycetes	7	103	66	161	42.7	2.6e-08
XNR_4803	T-box	Isoleucyl-tRNA synthetase	COG0060	salb	Streptomyces albidoflavus J1074	Actinomycetota	Actinomycetes	1	219	364	597	42.7	1.6e-08
SRO_5387	T-box	isoleucine--tRNA ligase	COG0060	srj	Streptomyces rochei 7434AN4	Actinomycetota	Actinomycetes	7	103	298	393	42.4	2.2e-08
HEP81_05693	T-box	isoleucine--tRNA ligase	COG0060	sgf	Streptomyces griseofuscus DSM 40191	Actinomycetota	Actinomycetes	7	103	298	393	42.4	2.6e-08
C7J88_00710	T-box	isoleucine--tRNA ligase	COG0060	smus	Staphylococcus muscae ATCC 49910	Bacillota	Bacilli	34	219	1	144	42.3	5.4e-09
MSAR_43750	T-box	isoleucine--tRNA ligase	COG0060	msar	Mycolicibacterium sarraceniae JCM 30395	Actinomycetota	Actinomycetes	1	219	20	196	41.7	1.5e-08
GCM10017668_17230	T-box	isoleucine--tRNA ligase	COG0060	stui	Streptomyces tuirus JCM 4255	Actinomycetota	Actinomycetes	7	103	304	399	41.5	3.3e-08
BFF78_30795	T-box	isoleucine--tRNA ligase	COG0060	spun	Streptomyces fodineus TW1S1	Actinomycetota	Actinomycetes	7	103	699	794	41.5	5.3e-08
SLINC_2406	T-box	isoleucyl-tRNA synthetase	COG0060	sls	Streptomyces lincolnensis NRRL 2936	Actinomycetota	Actinomycetes	7	103	385	480	41.1	6.1e-08
sle_50650	T-box	Isoleucyl-tRNA synthetase	COG0060	sle	Streptomyces leeuwenhoekii C34	Actinomycetota	Actinomycetes	1	219	298	411	41.1	5.1e-08
TU94_08960	T-box	isoleucyl-tRNA synthase	COG0060	scw	Streptomyces cyaneogriseus subsp. noncyanogenus NMWT 1	Actinomycetota	Actinomycetes	1	219	436	549	41.1	5.2e-08
C4B68_29790	T-box	isoleucine--tRNA ligase	COG0060	sdx	Streptomyces dengpaensis XZHG99	Actinomycetota	Actinomycetes	7	103	294	389	40.9	6.6e-08
MHEL_49140	T-box	isoleucine--tRNA ligase	COG0060	mhev	Mycolicibacterium helvum JCM 30396	Actinomycetota	Actinomycetes	1	219	14	186	40.9	2.8e-08
C7M71_006055	T-box	isoleucine--tRNA ligase	COG0060	stri	Streptacidiphilus bronchialis DSM 106435	Actinomycetota	Actinomycetes	1	219	146	371	40.8	5.2e-08
BKM31_28095	T-box	isoleucine--tRNA ligase	COG0060	noa	Nonomuraea sp. ATCC 55076	Actinomycetota	Actinomycetes	1	219	245	413	40.5	1e-07
J4H86_04845	T-box	isoleucine--tRNA ligase	COG0060	saiu	Spiractinospora alimapuensis VN6-2	Actinomycetota	Actinomycetes	1	219	148	381	40.4	5.8e-08
LCN96_18435	T-box	isoleucine--tRNA ligase	COG0060	ngn	Nonomuraea gerenzanensis L70	Actinomycetota	Actinomycetes	1	219	259	425	40.4	8.8e-08
STRMOE7_11175	T-box	isoleucine--tRNA ligase	COG0060	stro	Streptomyces sp. MOE7	Actinomycetota	Actinomycetes	1	219	312	591	40.2	9.9e-08
MARA_12960	T-box	isoleucine--tRNA ligase	COG0060	marz	Mycolicibacterium arabiense JCM 18538	Actinomycetota	Actinomycetes	1	219	51	222	40.2	4.3e-08
ATC04_08590	T-box	isoleucine--tRNA ligase	COG0060	ary	Arthrobacter sp. YC-RL1	Actinomycetota	Actinomycetes	1	219	252	443	40.2	4.2e-08
A7J05_26505	T-box	isoleucine--tRNA ligase	COG0060	ssia	Streptomyces alfalfae ACCC40021	Actinomycetota	Actinomycetes	7	103	309	404	39.9	1.1e-07
BN159_6366	T-box	Isoleucyl-tRNA synthetase	COG0060	sdv	Streptomyces davaonensis JCM 4913	Actinomycetota	Actinomycetes	7	103	306	401	39.8	1e-07
B1R94_15630	T-box	isoleucine--tRNA ligase	COG0060	mll	Mycolicibacterium litorale F4	Actinomycetota	Actinomycetes	1	219	30	199	39.8	5.2e-08
K3U93_10775	T-box	isoleucine--tRNA ligase	COG0060	mmam	Mycobacterium malmoense ATCC 29571	Actinomycetota	Actinomycetes	1	219	104	275	39.5	7.6e-08
F6J84_08900	T-box	isoleucine--tRNA ligase	COG0060	mcaw	Microbacterium caowuchunii ST-M6	Actinomycetota	Actinomycetes	1	219	65	225	39.4	3.4e-08
DWG14_06257	T-box	Isoleucine--tRNA ligase	COG0060	sge	Streptomyces griseorubiginosus 3E-1	Actinomycetota	Actinomycetes	1	219	298	553	39.3	1.5e-07
A8L33_11020	T-box	isoleucine--tRNA ligase	COG0060	mcw	Microbacterium chocolatum SIT 101	Actinomycetota	Actinomycetes	1	219	450	611	38.9	5e-08
AFL94_09615	T-box	isoleucine--tRNA ligase	COG0060	arl	Arthrobacter sp. LS16	Actinomycetota	Actinomycetes	1	219	304	497	38.6	1.1e-07
W7S_15270	T-box	isoleucyl-tRNA synthetase	COG0060	mmm	Mycobacterium sp. MOTT36Y	Actinomycetota	Actinomycetes	1	219	8	179	38.2	1.5e-07
OCQ_31460	T-box	isoleucyl-tRNA synthetase	COG0060	mir	Mycobacterium paraintracellulare MOTT-64	Actinomycetota	Actinomycetes	1	219	8	179	38.2	1.4e-07
AN480_16020	T-box	isoleucine--tRNA ligase	COG0060	mchi	Mycobacterium intracellulare subsp. chimaera	Actinomycetota	Actinomycetes	1	219	8	179	38.2	1.9e-07
A8713_07805	T-box	isoleucine--tRNA ligase	COG0060	strt	Streptomyces sp. SAT1	Actinomycetota	Actinomycetes	7	103	304	399	38.1	2.9e-07
I2456_11585	T-box	isoleucine--tRNA ligase	COG0060	mku	Mycobacterium kubicae JCM 13573	Actinomycetota	Actinomycetes	1	219	136	308	38.1	1.6e-07
FLP23_06715	T-box	isoleucine--tRNA ligase	COG0060	lyk	Protaetiibacter larvae FWR-8	Actinomycetota	Actinomycetes	1	219	47	241	38	5.5e-08
MMAN_07840	T-box	isoleucine--tRNA ligase	COG0060	mman	Mycobacterium mantenii JCM 18113	Actinomycetota	Actinomycetes	1	219	125	296	37.9	1.9e-07
K1X41_01630	T-box	isoleucine--tRNA ligase	COG0060	llut	Leucobacter luti Wa41.01b-2	Actinomycetota	Actinomycetes	1	219	524	704	37.4	1.5e-07
LPB68_05135	T-box	isoleucine--tRNA ligase	COG0060	pcx	Paenibacillus crassostreae LPB0068	Bacillota	Bacilli	146	219	1	77	37.2	3e-07
D7I47_00985	T-box	isoleucine--tRNA ligase	COG0060	lyd	Protaetiibacter intestinalis 2DFWR-13	Actinomycetota	Actinomycetes	1	219	8	164	37.2	1.1e-07
C3E77_08495	T-box	isoleucine--tRNA ligase	COG0060	myl	Mycetocola zhujimingii 449 = CGMCC 1.16372	Actinomycetota	Actinomycetes	1	219	66	235	36.8	1.9e-07
CFP65_1844	T-box	isoleucyl-tRNA synthase	COG0060	kit	Kitasatospora sp. MMS16-BH015	Actinomycetota	Actinomycetes	1	219	179	403	36.8	6.5e-07
KALB_7101	T-box	hypothetical protein	COG0060	kal	Kutzneria albida DSM 43870	Actinomycetota	Actinomycetes	1	219	29	202	36.6	6.5e-07
FOH10_08495	T-box	isoleucine--tRNA ligase	COG0060	nod	Nocardia otitidiscaviarum NEB252	Actinomycetota	Actinomycetes	1	219	54	244	36.1	8.1e-07
MAIC_24640	T-box	isoleucine--tRNA ligase	COG0060	maic	Mycolicibacterium aichiense JCM 6376	Actinomycetota	Actinomycetes	1	219	15	200	35.8	4.6e-07
ASPU41_17700	T-box	isoleucine--tRNA ligase	COG0060	aru	Arthrobacter sp. U41	Actinomycetota	Actinomycetes	1	219	49	270	35.8	6.8e-07
MyAD_13355	T-box	isoleucine--tRNA ligase	COG0060	myn	Mycolicibacterium neoaurum NRRL B-3805	Actinomycetota	Actinomycetes	1	219	17	202	35.2	7.1e-07
CDG81_07910	T-box	isoleucine--tRNA ligase	COG0060	aey	Actinopolyspora erythraea YIM 90600	Actinomycetota	Actinomycetes	1	219	170	368	35	1.5e-06
JQN66_09525	T-box	isoleucine--tRNA ligase	COG0060	gpr	Glutamicibacter protophormiae R912	Actinomycetota	Actinomycetes	1	219	253	446	34.9	9.1e-07
CXX93_10915	T-box	isoleucine--tRNA ligase	COG0060	goc	Gordonia sp. YC-JH1	Actinomycetota	Actinomycetes	1	219	62	250	34.8	7.3e-07
AR543_17560	T-box	tyrosine--tRNA ligase	COG0162	pbv	Paenibacillus bovis BD3526	Bacillota	Bacilli	1	219	176	489	92.8	2.1e-21
H70357_09170	T-box	tyrosine--tRNA ligase	COG0162	paeh	Paenibacillus sp. FSL H7-0357	Bacillota	Bacilli	1	219	658	881	92.1	4.1e-21
BN85313530	T-box	Tyrosyl-tRNA synthetase	COG0162	abra	Paracholeplasma brassicae O502	Mycoplasmatota	Mollicutes	1	219	2	176	92.1	5.4e-22
G7082_11110	T-box	tyrosine--tRNA ligase	COG0162	vhy	Vagococcus hydrophili HDW17B	Bacillota	Bacilli	1	219	139	337	91.8	1.2e-21
AZE41_07525	T-box	tyrosine--tRNA ligase	COG0162	spsy	Sporosarcina psychrophila DSM 6497	Bacillota	Bacilli	1	219	108	304	91.8	3.2e-21
D4Z93_03770	T-box	tyrosine--tRNA ligase	COG0162	cfer	Clostridium fermenticellae JN500901	Bacillota	Clostridia	1	219	113	346	91.4	1.9e-21
BBD41_21435	T-box	tyrosine--tRNA ligase	COG0162	pib	Paenibacillus ihbetae IHBB 9852	Bacillota	Bacilli	1	219	189	425	91.3	5e-21
CDO33_04460	T-box	tyrosine--tRNA ligase	COG0162	cthd	Pseudoclostridium thermosuccinogenes DSM 5807	Bacillota	Clostridia	1	219	88	334	90.4	7.1e-21
SH1192	T-box	tyrosyl-tRNA synthetase	COG0162	sha	Staphylococcus haemolyticus JCSC1435	Bacillota	Bacilli	1	219	104	292	90.2	3.6e-21
JL105_10005	T-box	tyrosine--tRNA ligase	COG0162	kpar	Keratinibaculum paraultunense KD-1	Bacillota	Tissierellia	1	219	64	265	90	2.7e-21
Desmer_0151	T-box	tyrosyl-tRNA synthetase	COG0162	dmi	Desulfosporosinus meridiei DSM 13257	Bacillota	Clostridia	1	219	330	533	89.7	1e-20
EGX58_09440	T-box	tyrosine--tRNA ligase	COG0162	shom	Staphylococcus hominis FDAARGOS_575	Bacillota	Bacilli	1	219	95	288	88.8	6.7e-21
PBOR_09835	T-box	tyrosine--tRNA ligase	COG0162	pbd	Paenibacillus borealis DSM 13188	Bacillota	Bacilli	1	219	76	304	88.5	3.6e-20
SAMEA4384339_1612	T-box	Tyrosyl-tRNA synthetase	COG0162	ssim	Staphylococcus simiae NCTC13838	Bacillota	Bacilli	1	219	88	290	88.2	1.4e-20
APS55_01435	T-box	tyrosine--tRNA ligase	COG0162	lku	Lactobacillus kunkeei MP2	Bacillota	Bacilli	1	219	48	260	88	5.9e-21
LACOL_1566	T-box	Tyrosyl-tRNA synthetase 2	COG0162	lol	Paucilactobacillus oligofermentans DSM 15707 = LMG 22743 LACOL	Bacillota	Bacilli	1	219	56	253	87.1	1.2e-20
P40081_09550	T-box	tyrosine--tRNA ligase	COG0162	paen	Paenibacillus sp. FSL P4-0081	Bacillota	Bacilli	1	219	75	303	86.9	9.7e-20
D7I45_05595	T-box	tyrosine--tRNA ligase	COG0162	abom	Apilactobacillus bombintestini BHWM-4	Bacillota	Bacilli	1	219	46	255	86.9	9.4e-21
OBV_22270	T-box	tyrosyl-tRNA synthetase	COG0162	ova	Oscillibacter valericigenes Sjm18-20	Bacillota	Clostridia	1	219	91	338	85.3	1.1e-19
AL483_03275	T-box	tyrosine--tRNA ligase	COG0162	ssif	Staphylococcus simulans FDAARGOS_124	Bacillota	Bacilli	1	219	87	286	84	1.4e-19
AYP1020_1010	T-box	Tyrosine--tRNA ligase	COG0162	scap	Staphylococcus capitis subsp. capitis AYP1020	Bacillota	Bacilli	1	219	88	291	84	1.4e-19
AUC31_03650	T-box	tyrosine--tRNA ligase	COG0162	prt	Planococcus rifietoensis M8	Bacillota	Bacilli	1	219	109	298	83.8	2e-19
LEUM_2044	T-box	tyrosyl-tRNA synthetase	COG0162	lme	Leuconostoc mesenteroides subsp. mesenteroides ATCC 8293	Bacillota	Bacilli	1	219	157	349	83.6	1.1e-19
NCTC10172_01256	T-box	tyrosyl tRNA synthetase	COG0162	ahk	Acholeplasma hippikon NCTC10172	Mycoplasmatota	Mollicutes	1	219	776	951	83.6	5.7e-20
SLGD_01202	T-box	Tyrosyl-tRNA synthetase, cluster 1	COG0162	slg	Staphylococcus lugdunensis HKU09-01	Bacillota	Bacilli	1	219	94	289	83.5	1.9e-19
DWB96_05740	T-box	tyrosine--tRNA ligase	COG0162	scar	Staphylococcus caprae 26D	Bacillota	Bacilli	1	219	94	291	83.2	2.4e-19
MPAN_014420	T-box	tyrosine--tRNA ligase 1	COG0162	manr	Mariniplasma anaerobium Mahy22	Mycoplasmatota	Mollicutes	1	219	1	177	83.2	9.6e-20
BA6348_21645	T-box	tyrosine--tRNA ligase	COG0162	bagr	Brevibacillus agri DSM 6348	Bacillota	Bacilli	1	219	43	273	83	5.1e-19
SAZ172_1742	T-box	Tyrosyl-tRNA synthetase	COG0162	sauz	Staphylococcus aureus subsp. aureus Z172	Bacillota	Bacilli	1	219	88	290	82.8	3.7e-19
PRIO_1951	T-box	Tyrosine-tRNA ligase 2	COG0162	pri	Paenibacillus riograndensis SBR5	Bacillota	Bacilli	1	219	43	269	82.4	1.1e-18
BBI15_02095	T-box	tyrosine--tRNA ligase	COG0162	ppla	Planococcus plakortidis DSM 23997	Bacillota	Bacilli	1	219	109	298	82.4	4.2e-19
PGRAT_09260	T-box	tyrosine--tRNA ligase	COG0162	pgm	Paenibacillus graminis DSM 15220	Bacillota	Bacilli	1	219	279	506	82.2	1.4e-18
BJD96_05730	T-box	tyrosine--tRNA ligase	COG0162	snl	Staphylococcus nepalensis JS1	Bacillota	Bacilli	1	219	95	282	81.8	6.9e-19
AWM73_01530	T-box	tyrosine--tRNA ligase	COG0162	aun	Aerococcus urinae CCUG36881	Bacillota	Bacilli	1	219	61	244	81.4	4.5e-19
LG045_00420	T-box	tyrosine--tRNA ligase	COG0162	lgas	Limosilactobacillus gastricus LG045	Bacillota	Bacilli	1	219	785	957	81.1	3.8e-19
A6B45_09885	T-box	tyrosine--tRNA ligase	COG0162	lsu	Leuconostoc mesenteroides subsp. suionicum DSM 20241	Bacillota	Bacilli	1	219	162	348	80.9	5.5e-19
STH1122	T-box	tyrosyl-tRNA synthetase	COG0162	sth	Symbiobacterium thermophilum IAM 14863	Bacillota	Clostridia	1	219	104	360	80.1	1.7e-18
HUB94_28520	T-box	tyrosine--tRNA ligase	COG0162	pcel	Paenibacillus cellulosilyticus KACC 14175	Bacillota	Bacilli	1	219	316	552	80.1	3.6e-18
PMF13cell1_04200	T-box	Tyrosine--tRNA ligase	COG0162	bpro	Blautia producta PMF1	Bacillota	Clostridia	1	219	68	356	80	3e-18
H1Q58_06410	T-box	tyrosine--tRNA ligase	COG0162	pdec	Planococcus dechangensis XJ11	Bacillota	Bacilli	1	219	109	298	79.8	2e-18
SCA_1335	T-box	tyrosyl-tRNA synthetase	COG0162	sca	Staphylococcus carnosus subsp. carnosus TM300	Bacillota	Bacilli	1	219	86	285	79.3	2.3e-18
A4V09_05825	T-box	tyrosine--tRNA ligase	COG0162	byl	Blautia sp. YL58	Bacillota	Clostridia	1	219	61	350	79.3	3.9e-18
BBI11_07250	T-box	tyrosine--tRNA ligase	COG0162	pmat	Planococcus maritimus DSM 17275	Bacillota	Bacilli	1	219	109	298	79.1	2.9e-18
SPSE_1063	T-box	tyrosyl-tRNA synthetase	COG0162	sdt	Staphylococcus pseudintermedius ED99	Bacillota	Bacilli	1	219	131	303	78.9	3.1e-18
SEB_01429	T-box	Tyrosyl-tRNA synthetase	COG0162	sepp	Staphylococcus epidermidis PM221	Bacillota	Bacilli	1	219	94	293	78.4	4.8e-18
R50912_08890	T-box	tyrosine--tRNA ligase	COG0162	paeq	Paenibacillus sp. FSL R5-0912	Bacillota	Bacilli	1	219	76	306	78.3	1.5e-17
SE1039_15520	T-box	tyrosyl-tRNA synthase	COG0162	seqo	Staphylococcus equorum KS1039	Bacillota	Bacilli	1	219	98	283	77.9	6.4e-18
JI735_18085	T-box	tyrosine--tRNA ligase	COG0162	pson	Paenibacillus sonchi LMG 24727	Bacillota	Bacilli	1	219	43	268	77.9	1.7e-17
SAMSHR1132_15790	T-box	tyrosyl-tRNA synthetase	COG0162	suh	Staphylococcus argenteus MSHR1132	Bacillota	Bacilli	1	219	93	297	77.7	7.1e-18
EP23_04420	T-box	tyrosine--tRNA ligase	COG0162	sagq	Staphylococcus agnetis 908	Bacillota	Bacilli	1	219	128	301	77.7	5.4e-18
A4G25_00840	T-box	tyrosine--tRNA ligase	COG0162	scv	Staphylococcus condimenti DSM 11674	Bacillota	Bacilli	1	219	86	284	77.5	6.9e-18
NCTC12225_01270	T-box	tyrosyl-tRNA synthetase	COG0162	sdp	Staphylococcus delphini NCTC12225	Bacillota	Bacilli	1	219	126	304	77.1	9.5e-18
SHYC_05985	T-box	tyrosyl-tRNA synthetase	COG0162	shu	Staphylococcus hyicus ATCC 11249	Bacillota	Bacilli	1	219	119	301	77	7.8e-18
I6G39_04995	T-box	tyrosine--tRNA ligase	COG0162	saul	Staphylococcus auricularis FDAARGOS_882	Bacillota	Bacilli	1	219	207	404	76.3	1.2e-17
Desor_0161	T-box	tyrosyl-tRNA synthetase	COG0162	dor	Desulfosporosinus orientis DSM 765	Bacillota	Clostridia	1	219	203	406	75.8	4.1e-17
SAMEA4384060_1230	T-box	tyrosyl-tRNA synthetase	COG0162	spic	Staphylococcus piscifermentans NCTC13836	Bacillota	Bacilli	1	219	86	287	75.7	1.9e-17
NCTC13712_01720	T-box	Tyrosine--tRNA ligase	COG0162	ssh	Staphylococcus schweitzeri NCTC13712	Bacillota	Bacilli	1	219	88	296	75.6	2.3e-17
FK545_14605	T-box	tyrosine--tRNA ligase	COG0162	pgq	Planococcus glaciei 46093	Bacillota	Bacilli	1	219	108	293	75.5	3.5e-17
CEP67_03095	T-box	tyrosine--tRNA ligase	COG0162	spet	Staphylococcus pettenkoferi FDAARGOS_288	Bacillota	Bacilli	1	219	97	287	74.9	3.4e-17
AWM76_08220	T-box	tyrosine--tRNA ligase	COG0162	avs	Aerococcus viridans CCUG4311	Bacillota	Bacilli	1	219	148	346	74.3	4e-17
C270_00085	T-box	tyrosyl-tRNA ligase	COG0162	lcn	Leuconostoc carnosum JB16	Bacillota	Bacilli	1	219	140	336	74	3e-17
CNQ82_08475	T-box	tyrosine--tRNA ligase	COG0162	sdb	Staphylococcus debuckii SDB 2975	Bacillota	Bacilli	1	219	88	288	73.9	5.9e-17
SAP2_11110	T-box	tyrosine--tRNA ligase	COG0162	sarl	Staphylococcus arlettae P2	Bacillota	Bacilli	1	219	91	284	73.7	7.1e-17
RN70_05370	T-box	tyrosine--tRNA ligase	COG0162	sscz	Staphylococcus schleiferi 2317-03	Bacillota	Bacilli	1	219	127	301	73.1	9.4e-17
APT62_02175	T-box	tyrosine--tRNA ligase	COG0162	aui	Aerococcus urinaeequi USDA-ARS-USMARC-56713	Bacillota	Bacilli	1	219	147	345	73.1	7e-17
C7J90_10180	T-box	tyrosine--tRNA ligase	COG0162	sfq	Staphylococcus felis ATCC 49168	Bacillota	Bacilli	1	219	120	293	73	8.9e-17
ISP08_05625	T-box	tyrosine--tRNA ligase	COG0162	sllo	Staphylococcus lloydii 23_2_7_LY	Bacillota	Bacilli	1	219	93	290	72.8	1.1e-16
STP1_0293	T-box	tyrosyl-tRNA synthetase	COG0162	spas	Staphylococcus pasteuri SP1	Bacillota	Bacilli	1	219	92	314	71.9	1.9e-16
C7J89_07265	T-box	tyrosine--tRNA ligase	COG0162	skl	Staphylococcus kloosii ATCC 43959	Bacillota	Bacilli	1	219	120	311	71.9	1.8e-16
SD1155_10680	T-box	tyrosine--tRNA ligase	COG0162	sdo	Sulfitobacter donghicola SB1155	Pseudomonadota	Alphaproteobacteria	1	219	92	314	71.9	1.8e-16
FOB90_02570	T-box	tyrosine--tRNA ligase	COG0162	sff	Mammaliicoccus fleurettii FDAARGOS_682	Bacillota	Bacilli	1	219	127	301	71.8	2.1e-16
EFA59_00825	T-box	tyrosine--tRNA ligase	COG0162	whe	Weissella hellenica 0916-4-2	Bacillota	Bacilli	1	219	335	521	71.6	1.4e-16
AYR59_00915	T-box	tyrosine--tRNA ligase	COG0162	lle	Fructilactobacillus lindneri TMW 1.481	Bacillota	Bacilli	1	219	33	191	71.5	9.8e-17
FPV25_05280	T-box	tyrosine--tRNA ligase	COG0162	carn	Carnobacterium sp. PL17GRE32	Bacillota	Bacilli	1	219	147	345	70.3	3.6e-16
B0W44_10285	T-box	tyrosine--tRNA ligase	COG0162	ntr	Novibacillus thermophilus SG-1	Bacillota	Bacilli	1	219	140	379	70.1	6.6e-16
CO680_07500	T-box	tyrosine--tRNA ligase	COG0162	wpa	Weissella paramesenteroides FDAARGOS_414	Bacillota	Bacilli	1	219	341	529	69.5	5e-16
FJQ98_25045	T-box	hypothetical protein	COG0162	lagr	Lysinibacillus agricola FJAT-51161	Bacillota	Bacilli	1	219	295	525	69	2.9e-15
SXYLSMQ121_1072	T-box	Tyrosyl-tRNA synthetase	COG0162	sxl	Staphylococcus xylosus SMQ-121	Bacillota	Bacilli	1	219	95	282	68.4	1.7e-15
A284_05130	T-box	tyrosyl-tRNA ligase	COG0162	swa	Staphylococcus warneri SG1	Bacillota	Bacilli	1	219	92	315	67.7	2.3e-15
B5P37_11730	T-box	tyrosine--tRNA ligase	COG0162	slz	Staphylococcus lutrae ATCC 700373	Bacillota	Bacilli	1	219	130	303	66.9	3.6e-15
B5P37_00935	T-box	tyrosine--tRNA ligase	COG0162	slz	Staphylococcus lutrae ATCC 700373	Bacillota	Bacilli	1	219	130	303	66.9	3.6e-15
BBR47_27820	T-box	tyrosyl-tRNA synthetase	COG0162	bbe	Brevibacillus brevis NBRC 100599	Bacillota	Bacilli	24	219	1	204	66.5	9.4e-15
EHS13_33845	T-box	tyrosine--tRNA ligase	COG0162	ppsc	Paenibacillus psychroresistens ML311-T8	Bacillota	Bacilli	1	219	132	439	65.9	1.6e-14
ACL_1185	T-box	tyrosyl-tRNA synthetase	COG0162	acl	Acholeplasma laidlawii PG-8A	Mycoplasmatota	Mollicutes	1	219	1	176	65.2	3.3e-15
JEM45_00835	T-box	tyrosine--tRNA ligase	COG0162	jea	Jeotgalicoccus sp. ATCC 8456	Bacillota	Bacilli	1	219	183	358	64.6	7.8e-15
FOL01_0187	T-box	Tyrosyl-tRNA synthetase	COG0162	wjo	Weissella jogaejeotgali FOL01	Bacillota	Bacilli	1	219	340	529	64.4	1.2e-14
C7J88_03285	T-box	tyrosine--tRNA ligase	COG0162	smus	Staphylococcus muscae ATCC 49910	Bacillota	Bacilli	1	219	116	301	63.8	1.6e-14
DIC78_16755	T-box	tyrosine--tRNA ligase	COG0162	bht	Bacillus halotolerans ZB201702	Bacillota	Bacilli	1	219	13	143	58.1	9.2e-13
CWD84_06060	T-box	tyrosine--tRNA ligase	COG0162	bsia	Bacillus siamensis SCSIO 05746	Bacillota	Bacilli	126	219	1	95	55.6	4e-12
AAT16_08650	T-box	tyrosine--tRNA ligase	COG0162	shv	Salinicoccus halodurans H3B36	Bacillota	Bacilli	1	219	228	399	54.4	5.3e-12
BSUB_03158	T-box	tyrosyl-tRNA synthetase	COG0162	bsut	Bacillus subtilis subsp. subtilis AG1839	Bacillota	Bacilli	102	219	1	138	52.5	2.5e-11
CSCA_0436	T-box	tyrosyl-tRNA synthetase	COG0162	csq	Clostridium scatologenes ATCC 25775	Bacillota	Clostridia	65	219	1	168	45.2	3.4e-09
AYR59_05855	T-box	phenylalanine--tRNA ligase subunit alpha	COG0016	lle	Fructilactobacillus lindneri TMW 1.481	Bacillota	Bacilli	1	219	36	242	92.8	3.1e-22
BP422_03380	T-box	phenylalanine--tRNA ligase subunit alpha	COG0016	bfm	Brevibacillus formosus NF2	Bacillota	Bacilli	1	219	119	404	92.8	1.7e-21
NCTC4823_01403	T-box	phenylalanyl-tRNA synthetase subunit alpha	COG0016	bfd	Bacillus freudenreichii NCTC4823	Bacillota	Bacilli	1	219	44	268	92.8	1.6e-21
LIU_07385	T-box	phenylalanine--tRNA ligase	COG0016	edu	Enterococcus durans KLDS 6.0930	Bacillota	Bacilli	1	219	43	246	92.7	1.1e-21
FPL14_21465	T-box	phenylalanine--tRNA ligase subunit alpha	COG0016	cchl	Cohnella cholangitidis 1605-214	Bacillota	Bacilli	1	219	149	421	92.7	1.6e-21
GYMC10_5129	T-box	phenylalanyl-tRNA synthetase, alpha subunit	COG0016	gym	Paenibacillus sp. Y412MC10	Bacillota	Bacilli	1	219	109	385	92.6	2.3e-21
GS400_14740	T-box	phenylalanine--tRNA ligase subunit alpha	COG0016	pof	Pontibacillus sp. HMF3514	Bacillota	Bacilli	1	219	50	301	92.4	1.7e-21
HBHAL_3729	T-box	phenylalanyl-tRNA synthetase alpha subunit	COG0016	hhd	Halobacillus halophilus DSM 2266	Bacillota	Bacilli	1	219	49	272	92.4	1.8e-21
Exig_2184	T-box	phenylalanyl-tRNA synthetase, alpha subunit	COG0016	esi	Exiguobacterium sibiricum 255-15	Bacillota	Bacilli	1	219	45	260	92.4	8.5e-22
I4Q40_06345	T-box	phenylalanine--tRNA ligase subunit alpha	COG0016	elac	Enterococcus lactis KCTC 21015	Bacillota	Bacilli	1	219	45	258	92.4	9.4e-22
FA707_03380	T-box	phenylalanine--tRNA ligase subunit alpha	COG0016	vao	Vagococcus zengguangii MN-17	Bacillota	Bacilli	1	219	37	256	91.9	8.2e-22
HW35_05530	T-box	phenylalanine--tRNA ligase	COG0016	gst	Bacillus sp. X1	Bacillota	Bacilli	1	219	46	332	91.7	2.6e-21
Bsph_4073	T-box	Phenylalanyl-tRNA synthetase alpha chain	COG0016	lsp	Lysinibacillus sphaericus C3-41	Bacillota	Bacilli	1	219	88	332	91.5	3.9e-21
Eab7_2031	T-box	Phenylalanine--tRNA ligase alpha subunit	COG0016	ean	Exiguobacterium antarcticum B7	Bacillota	Bacilli	1	219	45	260	91.5	1.4e-21
JI735_18475	T-box	phenylalanine--tRNA ligase subunit alpha	COG0016	pson	Paenibacillus sonchi LMG 24727	Bacillota	Bacilli	1	219	654	942	91.4	5.5e-21
PRIO_2054	T-box	Phenylalanine-tRNA ligase alpha subunit	COG0016	pri	Paenibacillus riograndensis SBR5	Bacillota	Bacilli	1	219	654	942	91.4	5.2e-21
EsVE80_13890	T-box	phenylalanine--tRNA ligase alpha subunit	COG0016	esg	Enterococcus saigonensis VE80	Bacillota	Bacilli	1	219	39	247	91.3	1.9e-21
CCDG5_0597	T-box	Phenylalanine-tRNA ligase alpha subunit	COG0016	ccel	Clostridium cellulosi DG5	Bacillota	Clostridia	1	219	204	437	91.2	1.7e-21
E4Z98_03385	T-box	phenylalanine--tRNA ligase subunit alpha	COG0016	vac	Vagococcus xieshaowenii CF-49	Bacillota	Bacilli	1	219	43	258	91.1	1.4e-21
OB2131	T-box	phenylalanyl-tRNA synthetase alpha subunit	COG0016	oih	Oceanobacillus iheyensis HTE831	Bacillota	Bacilli	1	219	52	300	91.1	3.2e-21
NCTC10812_01770	T-box	Phenylalanine--tRNA ligase alpha subunit	COG0016	lgz	Listeria grayi NCTC 10812	Bacillota	Bacilli	1	219	62	304	91	1.8e-21
EMQU_1247	T-box	phenylalanyl-tRNA synthetase subunit alpha	COG0016	emu	Enterococcus mundtii QU 25	Bacillota	Bacilli	1	219	46	262	91	3.1e-21
PGRAT_09615	T-box	phenylalanine--tRNA ligase	COG0016	pgm	Paenibacillus graminis DSM 15220	Bacillota	Bacilli	1	219	553	843	90.8	8.1e-21
Back11_62600	T-box	phenylalanine--tRNA ligase alpha subunit	COG0016	pbk	Paenibacillus baekrokdamisoli KCTC 33723	Bacillota	Bacilli	1	219	190	434	90.8	6.8e-21
GOP56_21515	T-box	phenylalanine--tRNA ligase subunit alpha	COG0016	brw	Brevibacillus sp. 7WMA2	Bacillota	Bacilli	1	219	82	381	90.7	5.7e-21
BRLA_c011090	T-box	phenylalanine--tRNA ligase alpha subunit	COG0016	blr	Brevibacillus laterosporus LMG 15441	Bacillota	Bacilli	1	219	82	381	90.7	5.6e-21
HUB94_08285	T-box	phenylalanine--tRNA ligase subunit alpha	COG0016	pcel	Paenibacillus cellulosilyticus KACC 14175	Bacillota	Bacilli	1	219	46	320	90.5	8e-21
I6G82_03320	T-box	phenylalanine--tRNA ligase subunit alpha	COG0016	lmac	Lysinibacillus macroides FDAARGOS_925	Bacillota	Bacilli	1	219	90	334	90.5	6.1e-21
GZH47_22785	T-box	phenylalanine--tRNA ligase subunit alpha	COG0016	prz	Paenibacillus rhizovicinus 14171R-81	Bacillota	Bacilli	1	219	81	343	90.4	8.9e-21
AR543_09235	T-box	phenylalanine--tRNA ligase subunit alpha	COG0016	pbv	Paenibacillus bovis BD3526	Bacillota	Bacilli	1	219	72	427	90.4	8.6e-21
HR49_06640	T-box	phenylalanine--tRNA ligase	COG0016	lfu	Lysinibacillus fusiformis RB-21	Bacillota	Bacilli	1	219	91	334	90.1	8.1e-21
ASO14_918	T-box	phenylalanine--tRNA ligase, alpha subunit	COG0016	kur	Kurthia sp. 11kri321	Bacillota	Bacilli	1	219	54	286	90.1	3.8e-21
LM596_05115	T-box	phenylalanine--tRNA ligase subunit alpha	COG0016	lmal	Liquorilactobacillus mali LM596	Bacillota	Bacilli	1	219	42	283	90	3.7e-21
BBR47_16400	T-box	phenylalanyl-tRNA synthetase alpha chain	COG0016	bbe	Brevibacillus brevis NBRC 100599	Bacillota	Bacilli	1	219	121	407	89.8	9.4e-21
Dia5BBH33_07950	T-box	phenylalanine--tRNA ligase alpha subunit	COG0016	dho	Dialister hominis 5BBH33	Bacillota	Negativicutes	1	219	161	356	89.7	4.9e-21
FPV25_09060	T-box	phenylalanine--tRNA ligase subunit alpha	COG0016	carn	Carnobacterium sp. PL17GRE32	Bacillota	Bacilli	1	219	38	266	89.4	4.4e-21
KKI46_12065	T-box	phenylalanine--tRNA ligase subunit alpha	COG0016	eace	Exiguobacterium acetylicum SI17	Bacillota	Bacilli	1	219	42	256	89.2	6.8e-21
K3F53_15295	T-box	phenylalanine--tRNA ligase subunit alpha	COG0016	athe	Aneurinibacillus thermoaerophilus CCM 8960	Bacillota	Bacilli	1	219	201	429	89.2	1e-20
ACH33_03620	T-box	phenylalanine--tRNA ligase subunit alpha	COG0016	anx	Aneurinibacillus sp. XH2	Bacillota	Bacilli	1	219	201	429	89.2	1e-20
Desgi_1696	T-box	phenylalanyl-tRNA synthetase, alpha subunit	COG0016	dgi	Desulfoscipio gibsoniae DSM 7213	Bacillota	Clostridia	1	219	192	441	88.8	1.7e-20
PC41400_06915	T-box	phenylalanine--tRNA ligase subunit alpha	COG0016	pchi	Paenibacillus chitinolyticus KCCM 41400	Bacillota	Bacilli	1	219	111	378	88.6	2.4e-20
B2K_32530	T-box	phenylalanyl-tRNA synthase subunit alpha	COG0016	pmw	Paenibacillus mucilaginosus K02	Bacillota	Bacilli	1	219	83	363	88.5	3.3e-20
Desmer_0142	T-box	phenylalanyl-tRNA synthetase, alpha subunit	COG0016	dmi	Desulfosporosinus meridiei DSM 13257	Bacillota	Clostridia	1	219	123	352	88.4	2.1e-20
BA6348_20660	T-box	phenylalanine--tRNA ligase subunit alpha	COG0016	bagr	Brevibacillus agri DSM 6348	Bacillota	Bacilli	1	219	121	406	88.3	2.2e-20
A361_22035	T-box	phenylalanine--tRNA ligase subunit alpha	COG0016	bon	Cytobacillus oceanisediminis 2691	Bacillota	Bacilli	1	219	77	443	87.6	4.2e-20
PFJ30894_01171	T-box	Phenylalanine--tRNA ligase alpha subunit	COG0016	pfac	Phascolarctobacterium faecium JCM 30894	Bacillota	Negativicutes	1	219	37	241	87.5	1.2e-20
GXP70_23610	T-box	phenylalanine--tRNA ligase subunit alpha	COG0016	plyc	Paenibacillus lycopersici 12200R-189	Bacillota	Bacilli	1	219	93	351	87.4	5e-20
LG045_05810	T-box	phenylalanine--tRNA ligase subunit alpha	COG0016	lgas	Limosilactobacillus gastricus LG045	Bacillota	Bacilli	1	219	63	264	87.1	1.1e-20
G7062_07495	T-box	phenylalanine--tRNA ligase subunit alpha	COG0016	erd	Erysipelothrix sp. HDW6C	Bacillota	Erysipelotrichia	1	219	30	226	87.1	1.3e-20
SH1823	T-box	Phe-tRNA synthetase alpha chain	COG0016	sha	Staphylococcus haemolyticus JCSC1435	Bacillota	Bacilli	1	219	81	290	86.8	2.8e-20
CQJ30_13375	T-box	phenylalanine--tRNA ligase subunit alpha	COG0016	bthv	Caldibacillus thermoamylovorans SSBM	Bacillota	Bacilli	1	219	432	697	86.8	5.7e-20
AYP1020_0463	T-box	Phenylalanine--tRNA ligase alpha subunit	COG0016	scap	Staphylococcus capitis subsp. capitis AYP1020	Bacillota	Bacilli	1	219	92	302	86.7	2.8e-20
HUB98_25270	T-box	phenylalanine--tRNA ligase subunit alpha	COG0016	pbac	Paenibacillus barcinonensis KACC11450	Bacillota	Bacilli	1	219	96	371	86.7	7.3e-20
PDUR_09225	T-box	phenylalanine--tRNA ligase	COG0016	pdu	Paenibacillus durus DSM 1735	Bacillota	Bacilli	1	219	659	940	86.6	8.5e-20
LAC1533_1095	T-box	Phenylalanyl-tRNA synthetase alpha chain	COG0016	laca	Lactobacillus acidipiscis ACA-DC 1533	Bacillota	Bacilli	1	219	41	277	86.5	3.7e-20
EGX58_01050	T-box	phenylalanine--tRNA ligase subunit alpha	COG0016	shom	Staphylococcus hominis FDAARGOS_575	Bacillota	Bacilli	1	219	70	277	86.3	3e-20
PSTEL_08945	T-box	phenylalanine--tRNA ligase	COG0016	pste	Paenibacillus stellifer DSM 14472	Bacillota	Bacilli	1	219	533	811	86.2	1.1e-19
EAT1b_0641	T-box	phenylalanyl-tRNA synthetase, alpha subunit	COG0016	eat	Exiguobacterium sp. AT1b	Bacillota	Bacilli	1	219	50	256	86.2	3e-20
LACOL_0767	T-box	Phenylalanyl-tRNA synthetase subunit alpha	COG0016	lol	Paucilactobacillus oligofermentans DSM 15707 = LMG 22743 LACOL	Bacillota	Bacilli	1	219	25	231	85.8	2.7e-20
Desor_0148	T-box	phenylalanyl-tRNA synthetase, alpha subunit	COG0016	dor	Desulfosporosinus orientis DSM 765	Bacillota	Clostridia	1	219	52	283	85.8	1.1e-19
T479_17240	T-box	phenylalanyl-tRNA synthase subunit alpha	COG0016	lgy	Lysinibacillus varians	Bacillota	Bacilli	1	219	171	419	85.7	1.1e-19
AL483_06175	T-box	phenylalanine--tRNA ligase subunit alpha	COG0016	ssif	Staphylococcus simulans FDAARGOS_124	Bacillota	Bacilli	1	219	74	282	84.7	9.2e-20
GDS87_17700	T-box	phenylalanine--tRNA ligase subunit alpha	COG0016	lpak	Lysinibacillus pakistanensis LZH-9	Bacillota	Bacilli	1	219	193	435	84.1	3.2e-19
Pelsub_P0076	T-box	phenylalanyl-tRNA synthetase alpha chain	COG0016	psub	Pelolinea submarina MO-CFX1	Chloroflexota	Anaerolineae	1	219	61	323	83.4	2.2e-19
BS614_12765	T-box	phenylalanine--tRNA ligase subunit alpha	COG0016	pxl	Paenibacillus xylanexedens PAMC 22703	Bacillota	Bacilli	1	219	307	577	83.2	6.7e-19
C7K38_09110	T-box	phenylalanine--tRNA ligase subunit alpha	COG0016	too	Tetragenococcus osmophilus JCM 31126	Bacillota	Bacilli	1	219	43	245	83	2.3e-19
DSY0271	T-box	hypothetical protein	COG0016	dsy	Desulfitobacterium hafniense Y51	Bacillota	Clostridia	1	219	210	455	82.8	6.6e-19
B4V02_17740	T-box	phenylalanine--tRNA ligase subunit alpha	COG0016	pkb	Paenibacillus kribbensis AM49	Bacillota	Bacilli	1	219	58	365	82.2	9.1e-19
CFK37_13110	T-box	phenylalanine--tRNA ligase subunit alpha	COG0016	vil	Virgibacillus phasianinus LM2416	Bacillota	Bacilli	1	219	49	310	82.1	7.3e-19
SAP2_16900	T-box	phenylalanine--tRNA ligase alpha subunit	COG0016	sarl	Staphylococcus arlettae P2	Bacillota	Bacilli	1	219	45	254	82.1	4.6e-19
CUC15_12195	T-box	phenylalanine--tRNA ligase subunit alpha	COG0016	ocn	Oceanobacillus zhaokaii 160	Bacillota	Bacilli	1	219	47	297	82.1	9.3e-19
SAMEA4384403_1687	T-box	phenylalanyl-tRNA synthetase subunit alpha	COG0016	sste	Mammaliicoccus stepanovicii NCTC13839	Bacillota	Bacilli	1	219	37	247	82	3.4e-19
ISP08_08360	T-box	phenylalanine--tRNA ligase subunit alpha	COG0016	sllo	Staphylococcus lloydii 23_2_7_LY	Bacillota	Bacilli	1	219	53	263	81.9	4.6e-19
C7J89_10075	T-box	phenylalanine--tRNA ligase subunit alpha	COG0016	skl	Staphylococcus kloosii ATCC 43959	Bacillota	Bacilli	1	219	54	264	81.7	5.3e-19
A4V11_00860	T-box	phenylalanine--tRNA ligase subunit alpha	COG0016	paci	Pediococcus acidilactici ZPA017	Bacillota	Bacilli	1	219	53	242	81.5	4.5e-19
EJN90_13205	T-box	phenylalanine--tRNA ligase subunit alpha	COG0016	jeh	Jeotgalibaca ciconiae H21T32	Bacillota	Bacilli	1	219	46	268	81.5	6.7e-19
FJQ98_21360	T-box	phenylalanine--tRNA ligase subunit alpha	COG0016	lagr	Lysinibacillus agricola FJAT-51161	Bacillota	Bacilli	1	219	105	347	81.2	2e-18
AXE85_05265	T-box	phenylalanine--tRNA ligase subunit alpha	COG0016	got	Gemella sp. oral taxon 928	Bacillota	Bacilli	1	219	142	361	81	5.8e-19
CG018_07195	T-box	phenylalanine--tRNA ligase subunit alpha	COG0016	geq	Gemella sp. ND 6198	Bacillota	Bacilli	1	219	142	361	81	5.6e-19
A4G25_03935	T-box	phenylalanine--tRNA ligase subunit alpha	COG0016	scv	Staphylococcus condimenti DSM 11674	Bacillota	Bacilli	1	219	45	254	80.9	8.9e-19
ECBG_01068	T-box	phenylalanyl-tRNA synthetase alpha chain	COG0016	ecas	Enterococcus casseliflavus EC20	Bacillota	Bacilli	1	219	45	253	80.9	1.1e-18
CFK40_08500	T-box	phenylalanine--tRNA ligase subunit alpha	COG0016	vne	Virgibacillus necropolis LMG 19488	Bacillota	Bacilli	1	219	53	434	80.8	1.7e-18
SCA_0756	T-box	Phenylalanyl-tRNA synthetase alpha chain	COG0016	sca	Staphylococcus carnosus subsp. carnosus TM300	Bacillota	Bacilli	1	219	45	254	80.7	9.7e-19
FOB90_11420	T-box	phenylalanine--tRNA ligase subunit alpha	COG0016	sff	Mammaliicoccus fleurettii FDAARGOS_682	Bacillota	Bacilli	1	219	65	281	80.6	1.1e-18
DWB96_08945	T-box	phenylalanine--tRNA ligase subunit alpha	COG0016	scar	Staphylococcus caprae 26D	Bacillota	Bacilli	1	219	93	303	80.6	1.1e-18
STH1105	T-box	phenylalanyl-tRNA synthetase alpha subunit	COG0016	sth	Symbiobacterium thermophilum IAM 14863	Bacillota	Clostridia	1	219	32	288	80.2	1.6e-18
SPTER_22230	T-box	Phenylalanine--tRNA ligase alpha subunit	COG0016	sted	Sporomusa termitida DSM 4440	Bacillota	Negativicutes	1	219	185	397	80.1	3.1e-18
BW727_100945	T-box	Phenylalanine--tRNA ligase alpha subunit	COG0016	jda	Jeotgalibaca dankookensis EX-07	Bacillota	Bacilli	1	219	38	261	79.6	1.1e-18
RN70_08560	T-box	phenylalanine--tRNA ligase	COG0016	sscz	Staphylococcus schleiferi 2317-03	Bacillota	Bacilli	1	219	65	281	79.5	2.1e-18
BME96_07775	T-box	phenylalanine--tRNA ligase subunit alpha	COG0016	vhl	Virgibacillus halodenitrificans PDB-F2	Bacillota	Bacilli	1	219	84	321	79.3	3.8e-18
F7984_14960	T-box	phenylalanine--tRNA ligase subunit alpha	COG0016	prd	Pradoshia sp. D12	Bacillota	Bacilli	1	219	65	313	79.3	4.3e-18
G7058_11300	T-box	phenylalanine--tRNA ligase subunit alpha	COG0016	jpo	Jeotgalibaca porci CCUG 69148	Bacillota	Bacilli	1	219	43	263	79.3	1.7e-18
SEB_00809	T-box	Phenylalanyl-tRNA synthetase alpha chain	COG0016	sepp	Staphylococcus epidermidis PM221	Bacillota	Bacilli	1	219	69	278	79.1	3e-18
GZ22_10645	T-box	phenylalanine--tRNA ligase	COG0016	tap	Terribacillus goriensis MP602	Bacillota	Bacilli	1	219	53	290	79	4.4e-18
AL523_12825	T-box	phenylalanine--tRNA ligase subunit alpha	COG0016	ega	Enterococcus gallinarum FDAARGOS_163	Bacillota	Bacilli	1	219	43	251	78.9	3.6e-18
FOC50_00265	T-box	phenylalanine--tRNA ligase subunit alpha	COG0016	gsa	Gemella sanguinis FDAARGOS_742	Bacillota	Bacilli	1	219	118	346	78.7	2.2e-18
C3943_10545	T-box	phenylalanine--tRNA ligase subunit alpha	COG0016	lyb	Lysinibacillus sp. B2A1	Bacillota	Bacilli	1	219	581	823	78.5	9.4e-18
SXYLSMQ121_1661	T-box	Phenylalanyl-tRNA synthetase alpha chain	COG0016	sxl	Staphylococcus xylosus SMQ-121	Bacillota	Bacilli	1	219	46	254	78.3	4.8e-18
SPSE_1660	T-box	phenylalanyl-tRNA synthetase, alpha subunit	COG0016	sdt	Staphylococcus pseudintermedius ED99	Bacillota	Bacilli	1	219	57	275	78.2	4.7e-18
B5P37_09715	T-box	phenylalanine--tRNA ligase subunit alpha	COG0016	slz	Staphylococcus lutrae ATCC 700373	Bacillota	Bacilli	1	219	66	286	78.1	4.6e-18
BZ166_00220	T-box	phenylalanine--tRNA ligase subunit alpha	COG0016	scoh	Staphylococcus cohnii SNUDS-2	Bacillota	Bacilli	1	219	45	254	78.1	5.2e-18
NCTC10459_00968	T-box	Phenylalanine--tRNA ligase alpha subunit	COG0016	gha	Gemella haemolysans NCTC10459	Bacillota	Bacilli	1	219	182	395	77.8	4.2e-18
UP12_12920	T-box	phenylalanine--tRNA ligase	COG0016	bpus	Bacillus pumilus SH-B9	Bacillota	Bacilli	1	219	44	285	77.8	7.5e-18
BJD96_09280	T-box	phenylalanine--tRNA ligase subunit alpha	COG0016	snl	Staphylococcus nepalensis JS1	Bacillota	Bacilli	1	219	48	258	76.9	1.3e-17
KS242_11580	T-box	phenylalanine--tRNA ligase subunit alpha	COG0016	taid	Terribacillus aidingensis DMT04	Bacillota	Bacilli	1	219	53	295	76.6	1.5e-17
SAMEA4384339_1042	T-box	Phenylalanyl-tRNA synthetase alpha chain	COG0016	ssim	Staphylococcus simiae NCTC13838	Bacillota	Bacilli	1	219	79	288	76.6	1.3e-17
CNQ82_05515	T-box	phenylalanine--tRNA ligase subunit alpha	COG0016	sdb	Staphylococcus debuckii SDB 2975	Bacillota	Bacilli	1	219	43	255	76.6	1.2e-17
NCTC13712_01085	T-box	Phenylalanine--tRNA ligase alpha subunit	COG0016	ssh	Staphylococcus schweitzeri NCTC13712	Bacillota	Bacilli	1	219	79	292	76.3	1.6e-17
SAZ172_1137	T-box	Phenylalanyl-tRNA synthetase alpha chain	COG0016	sauz	Staphylococcus aureus subsp. aureus Z172	Bacillota	Bacilli	1	219	79	292	76.3	1.8e-17
BKP56_12290	T-box	phenylalanine--tRNA ligase subunit alpha	COG0016	marr	Marinilactibacillus sp. 15R	Bacillota	Bacilli	1	219	31	285	76.1	1.7e-17
QR42_12730	T-box	phenylalanine--tRNA ligase	COG0016	bacw	Bacillus sp. WP8	Bacillota	Bacilli	1	219	44	290	75.9	2.3e-17
H3V22_00140	T-box	phenylalanine--tRNA ligase subunit alpha	COG0016	mlen	Mammaliicoccus lentus H29	Bacillota	Bacilli	1	219	39	249	75.5	2e-17
SAMEA4384060_1807	T-box	phenylalanyl-tRNA synthetase subunit alpha	COG0016	spic	Staphylococcus piscifermentans NCTC13836	Bacillota	Bacilli	1	219	46	255	75.3	2.5e-17
NCTC12225_01899	T-box	phenylalanyl-tRNA synthetase subunit alpha	COG0016	sdp	Staphylococcus delphini NCTC12225	Bacillota	Bacilli	1	219	57	275	75.3	2.9e-17
BSL056_14325	T-box	phenylalanine--tRNA ligase subunit alpha	COG0016	bsaf	Bacillus safensis KCTC 12796BP	Bacillota	Bacilli	1	219	44	285	75.3	3.3e-17
C7J90_07475	T-box	phenylalanine--tRNA ligase subunit alpha	COG0016	sfq	Staphylococcus felis ATCC 49168	Bacillota	Bacilli	1	219	44	261	74.7	3.3e-17
IJ21_39690	T-box	subunit alpha of phenylalanyl-tRNA synthetase	COG0016	pow	Paenibacillus sp. 32O-W	Bacillota	Bacilli	1	219	79	372	74.6	7e-17
BHY08_04365	T-box	phenylalanine--tRNA ligase subunit alpha	COG0016	vte	Vagococcus teuberi DSM 21459	Bacillota	Bacilli	1	219	50	254	74.2	3.1e-17
NCTC11323_00973	T-box	Phenylalanine--tRNA ligase alpha subunit	COG0016	gmo	Gemella morbillorum NCTC11323	Bacillota	Bacilli	1	219	427	657	74.1	3.1e-17
FFV09_17565	T-box	phenylalanine--tRNA ligase subunit alpha	COG0016	saca	Saccharibacillus brassicae ATSA2	Bacillota	Bacilli	1	219	97	374	73.4	1.7e-16
KB235_07230	T-box	phenylalanine--tRNA ligase subunit alpha	COG0016	eap	Exiguobacterium alkaliphilum B-3531D	Bacillota	Bacilli	1	219	51	254	73.3	7.1e-17
SAMSHR1132_09840	T-box	phenylalanyl-tRNA synthetase alpha chain	COG0016	suh	Staphylococcus argenteus MSHR1132	Bacillota	Bacilli	1	219	79	292	72.9	1.2e-16
SLGD_01744	T-box	Phenylalanyl-tRNA synthetase alpha chain	COG0016	slg	Staphylococcus lugdunensis HKU09-01	Bacillota	Bacilli	1	219	77	320	72.7	1.2e-16
SE1039_08880	T-box	phenylalanyl-tRNA synthase subunit alpha	COG0016	seqo	Staphylococcus equorum KS1039	Bacillota	Bacilli	1	219	52	262	72.6	1.4e-16
EP23_01755	T-box	phenylalanine--tRNA ligase subunit alpha	COG0016	sagq	Staphylococcus agnetis 908	Bacillota	Bacilli	1	219	43	260	72.6	1.1e-16
DWB92_08150	T-box	phenylalanine--tRNA ligase subunit alpha	COG0016	schr	Staphylococcus chromogenes 20B	Bacillota	Bacilli	1	219	44	263	72.4	1.2e-16
AOX59_06310	T-box	phenylalanine--tRNA ligase subunit alpha	COG0016	lao	Lentibacillus amyloliquefaciens LAM0015	Bacillota	Bacilli	1	219	59	299	72.3	2.7e-16
BW721_02590	T-box	phenylalanine--tRNA ligase subunit alpha	COG0016	jep	Jeotgalibaca sp. PTS2502	Bacillota	Bacilli	1	219	40	262	72	1.4e-16
I6J10_02865	T-box	phenylalanine--tRNA ligase subunit alpha	COG0016	mvt	Mammaliicoccus vitulinus FDAARGOS_1153	Bacillota	Bacilli	1	219	39	249	71.9	1.5e-16
KBP50_06440	T-box	phenylalanine--tRNA ligase subunit alpha	COG0016	vpt	Virgibacillus pantothenticus DSM 26	Bacillota	Bacilli	1	219	47	282	71.2	8.2e-16
BKP57_02340	T-box	phenylalanine--tRNA ligase subunit alpha	COG0016	vig	Virgibacillus sp. 6R	Bacillota	Bacilli	1	219	47	282	71.2	8.4e-16
I6G39_07620	T-box	phenylalanine--tRNA ligase subunit alpha	COG0016	saul	Staphylococcus auricularis FDAARGOS_882	Bacillota	Bacilli	1	219	51	261	70.8	3.3e-16
B0W44_03115	T-box	phenylalanine--tRNA ligase subunit alpha	COG0016	ntr	Novibacillus thermophilus SG-1	Bacillota	Bacilli	1	219	67	275	70.4	5.5e-16
G7057_11640	T-box	phenylalanine--tRNA ligase subunit alpha	COG0016	jar	Jeotgalibaca arthritidis CECT 9157	Bacillota	Bacilli	1	219	40	262	70.4	3.5e-16
AWM73_06195	T-box	phenylalanine--tRNA ligase subunit alpha	COG0016	aun	Aerococcus urinae CCUG36881	Bacillota	Bacilli	1	219	262	498	69.9	4.3e-16
CEP64_07815	T-box	phenylalanine--tRNA ligase subunit alpha	COG0016	sscu	Mammaliicoccus sciuri FDAARGOS_285	Bacillota	Bacilli	1	219	39	249	69.2	8e-16
SHYC_08665	T-box	phenylalanyl-tRNA synthase subunit alpha	COG0016	shu	Staphylococcus hyicus ATCC 11249	Bacillota	Bacilli	1	219	43	260	69.2	8.1e-16
PTH_1950	T-box	phenylalanyl-tRNA synthetase alpha subunit	COG0016	pth	Pelotomaculum thermopropionicum SI	Bacillota	Clostridia	1	219	322	589	69.2	1.1e-15
acsn021_10140	T-box	phenylalanine--tRNA ligase alpha subunit	COG0016	acel	Anaerocolumna cellulosilytica SN021	Bacillota	Clostridia	1	219	99	341	67.4	5.8e-15
A284_08180	T-box	phenylalanyl-tRNA ligase subunit alpha	COG0016	swa	Staphylococcus warneri SG1	Bacillota	Bacilli	1	219	138	347	66.6	4.3e-15
STP1_2188	T-box	phenylalanyl-tRNA synthetase alpha subunit	COG0016	spas	Staphylococcus pasteuri SP1	Bacillota	Bacilli	1	219	137	346	66	6.2e-15
SD1155_07925	T-box	phenylalanine--tRNA ligase subunit alpha	COG0016	sdo	Sulfitobacter donghicola SB1155	Pseudomonadota	Alphaproteobacteria	1	219	137	346	66	5.8e-15
CEP67_00490	T-box	phenylalanine--tRNA ligase subunit alpha	COG0016	spet	Staphylococcus pettenkoferi FDAARGOS_288	Bacillota	Bacilli	1	219	49	333	64.5	1.6e-14
C7J88_00510	T-box	phenylalanine--tRNA ligase subunit alpha	COG0016	smus	Staphylococcus muscae ATCC 49910	Bacillota	Bacilli	1	219	44	264	64.1	1.3e-14
Clopa_3089	T-box	phenylalanyl-tRNA synthetase, alpha subunit	COG0016	cpas	Clostridium pasteurianum BC1	Bacillota	Clostridia	1	219	382	529	63.5	7.2e-14
JEM45_01175	T-box	phenylalanine--tRNA ligase subunit alpha	COG0016	jea	Jeotgalicoccus sp. ATCC 8456	Bacillota	Bacilli	1	219	54	244	63.1	1.8e-14
ET464_09725	T-box	phenylalanine--tRNA ligase subunit alpha	COG0016	pprt	Paenibacillus protaetiae FW100M-2	Bacillota	Bacilli	1	219	168	581	60.4	2.4e-13
BN424_2262	T-box	phenylalanyl-tRNA synthetase, alpha subunit	COG0016	cml	Carnobacterium maltaromaticum LMA28	Bacillota	Bacilli	1	219	19	149	60.4	2.5e-13
DEACI_0607	T-box	Phenylalanine-tRNA ligase	COG0016	aacx	Acididesulfobacillus acetoxydans INE	Bacillota	Clostridia	1	219	18	244	59	8.5e-13
OY17_16160	T-box	phenylalanine--tRNA ligase	COG0016	bacb	Bacillus sp. BH072	Bacillota	Bacilli	1	219	44	288	58.8	5.6e-13
CWD84_06590	T-box	phenylalanine--tRNA ligase subunit alpha	COG0016	bsia	Bacillus siamensis SCSIO 05746	Bacillota	Bacilli	1	219	44	287	58.1	9.1e-13
BIS30_03735	T-box	phenylalanine--tRNA ligase	COG0016	bit	Bacillus intestinalis T30	Bacillota	Bacilli	1	219	45	283	58.1	9e-13
AUL54_16920	T-box	phenylalanine--tRNA ligase subunit alpha	COG0016	bacs	Bacillus sp. SDLI1	Bacillota	Bacilli	1	219	44	287	57.4	1.4e-12
Sthe_1669	T-box	phenylalanyl-tRNA synthetase, alpha subunit	COG0016	sti	Sphaerobacter thermophilus DSM 20745	Thermomicrobiota	Thermomicrobia	1	219	77	342	56.9	2.2e-12
CL176_04600	T-box	phenylalanine--tRNA ligase subunit alpha	COG0016	abae	Suicoccus acidiformans ZY16052	Bacillota	Bacilli	1	219	2	221	56.1	2.3e-12
GYO_3111	T-box	phenylalanyl-tRNA synthetase, alpha subunit	COG0016	bst	Bacillus subtilis subsp. spizizenii TU-B-10	Bacillota	Bacilli	1	219	45	285	55.1	5.6e-12
AAT16_08235	T-box	phenylalanine--tRNA ligase	COG0016	shv	Salinicoccus halodurans H3B36	Bacillota	Bacilli	1	219	54	249	54.9	4e-12
BSUB_03052	T-box	phenylalanyl-tRNA synthetase subunit alpha	COG0016	bsut	Bacillus subtilis subsp. subtilis AG1839	Bacillota	Bacilli	1	219	45	285	54.4	8.2e-12
BS34A_31240	T-box	phenylalanine--tRNA ligase alpha subunit	COG0016	bacl	Bacillus sp. BS34A	Bacillota	Bacilli	1	219	45	285	54.4	8.4e-12
DHBDCA_p1974	T-box	Phenylalanyl-tRNA synthetase alpha chain	COG0016	ded	Dehalobacter sp. DCA	Bacillota	Clostridia	1	219	178	407	50.4	7.9e-11
FOC79_01965	T-box	phenylalanine--tRNA ligase subunit alpha	COG0016	adc	Abiotrophia defectiva FDAARGOS_785	Bacillota	Bacilli	1	219	244	475	49	8.5e-11
DK181_04385	T-box	phenylalanine--tRNA ligase subunit alpha	COG0016	ssob	Streptococcus sobrinus 10919	Bacillota	Bacilli	1	219	151	325	46	7.6e-10
SMA_0734	T-box	Phenylalanyl-tRNA synthetase alpha chain	COG0016	smn	Streptococcus macedonicus ACA-DC 198	Bacillota	Bacilli	1	219	697	862	45.3	9.4e-10
SGGBAA2069_c07710	T-box	phenylalanyl-tRNA synthetase subunit alpha	COG0016	sgg	Streptococcus gallolyticus subsp. gallolyticus ATCC BAA-2069	Bacillota	Bacilli	1	219	58	223	44.7	1.4e-09
DEHRE_01610	T-box	phenylalanyl-tRNA synthase subunit alpha	COG0016	drs	Dehalobacter restrictus DSM 9455	Bacillota	Clostridia	45	219	1	189	42.5	7.9e-09
DCF50_p1986	T-box	Phenylalanyl-tRNA synthetase alpha chain	COG0016	dec	Dehalobacter sp. CF	Bacillota	Clostridia	45	219	1	189	42.5	8.4e-09
Sinf_0623	T-box	phenylalanyl-tRNA synthetase alpha subunit	COG0016	sif	Streptococcus infantarius subsp. infantarius CJ18	Bacillota	Bacilli	1	219	63	228	42.2	5.9e-09
Sgly_0252	T-box	phenylalanyl-tRNA synthetase, alpha subunit	COG0016	sgy	Syntrophobotulus glycolicus DSM 8271	Bacillota	Clostridia	46	219	1	163	40.2	2.9e-08
BBD41_07280	T-box	valine--tRNA ligase	COG0525	pib	Paenibacillus ihbetae IHBB 9852	Bacillota	Bacilli	1	219	208	506	92.6	2.4e-21
KP014_24950	T-box	valine--tRNA ligase	COG0525	psop	Paenibacillus sophorae DSM 23020	Bacillota	Bacilli	1	219	303	592	92.4	2.1e-21
JZ786_15425	T-box	valine--tRNA ligase	COG0525	afx	Alicyclobacillus ferrooxydans S30H14	Bacillota	Bacilli	1	219	85	367	92.4	2.3e-21
AAT16_07935	T-box	valine--tRNA ligase	COG0525	shv	Salinicoccus halodurans H3B36	Bacillota	Bacilli	1	219	37	247	91.8	1.2e-21
PGRAT_25800	T-box	valine--tRNA ligase	COG0525	pgm	Paenibacillus graminis DSM 15220	Bacillota	Bacilli	1	219	171	454	91.7	5e-21
Eab7_1980	T-box	Valine--tRNA ligase	COG0525	ean	Exiguobacterium antarcticum B7	Bacillota	Bacilli	1	219	55	284	90.9	2e-21
PODO_24590	T-box	valine--tRNA ligase	COG0525	pod	Paenibacillus odorifer DSM 15391	Bacillota	Bacilli	1	219	195	478	90.7	8e-21
Exig_2133	T-box	valyl-tRNA synthetase	COG0525	esi	Exiguobacterium sibiricum 255-15	Bacillota	Bacilli	1	219	56	285	90.3	3e-21
PRIO_5389	T-box	Valine-tRNA ligase	COG0525	pri	Paenibacillus riograndensis SBR5	Bacillota	Bacilli	1	219	94	377	90	1.2e-20
A6B45_01545	T-box	valine--tRNA ligase	COG0525	lsu	Leuconostoc mesenteroides subsp. suionicum DSM 20241	Bacillota	Bacilli	1	219	774	941	89.3	3.9e-21
Desru_1013	T-box	valyl-tRNA synthetase	COG0525	dru	Desulforamulus ruminis DSM 2154	Bacillota	Clostridia	1	219	22	247	89.2	9.6e-21
IJ21_15770	T-box	valyl-tRNA synthetase	COG0525	pow	Paenibacillus sp. 32O-W	Bacillota	Bacilli	1	219	168	405	88.5	1.9e-20
HPL003_00130	T-box	valyl-tRNA synthetase	COG0525	pta	Paenibacillus terrae HPL-003	Bacillota	Bacilli	1	219	72	355	88.1	3e-20
BCB69_02130	T-box	valine--tRNA ligase	COG0525	dpn	Dialister pneumosintes F0677	Bacillota	Negativicutes	1	219	248	437	88	4.8e-21
LEUM_0322	T-box	valyl-tRNA synthetase	COG0525	lme	Leuconostoc mesenteroides subsp. mesenteroides ATCC 8293	Bacillota	Bacilli	1	219	82	254	86.5	2e-20
ET464_00890	T-box	valine--tRNA ligase	COG0525	pprt	Paenibacillus protaetiae FW100M-2	Bacillota	Bacilli	1	219	268	500	85.4	8.8e-20
VN24_17690	T-box	valine--tRNA ligase	COG0525	pbj	Paenibacillus beijingensis DSM 24997	Bacillota	Bacilli	1	219	262	510	85.2	1.7e-19
Clopa_3126	T-box	valyl-tRNA synthetase	COG0525	cpas	Clostridium pasteurianum BC1	Bacillota	Clostridia	1	219	231	516	84.6	2.6e-19
HM1_2749	T-box	valyl-tRNA synthetase	COG0525	hmo	Heliobacterium modesticaldum Ice1	Bacillota	Clostridia	1	219	36	258	83.8	1.6e-19
GXP70_20265	T-box	valine--tRNA ligase	COG0525	plyc	Paenibacillus lycopersici 12200R-189	Bacillota	Bacilli	1	219	633	873	83.1	6.4e-19
P40081_30260	T-box	valine--tRNA ligase	COG0525	paen	Paenibacillus sp. FSL P4-0081	Bacillota	Bacilli	1	219	348	731	82.8	1.1e-18
R50912_27005	T-box	valine--tRNA ligase	COG0525	paeq	Paenibacillus sp. FSL R5-0912	Bacillota	Bacilli	1	219	252	637	82.6	1.1e-18
EAV92_11950	T-box	valine--tRNA ligase	COG0525	coh	Cohnella candidum 18JY8-7	Bacillota	Bacilli	1	219	433	690	81.6	8.7e-19
BXT84_03640	T-box	valine--tRNA ligase	COG0525	sthr	Sulfobacillus thermotolerans Kr	Bacillota	Clostridia	1	219	17	241	81.1	9.4e-19
PC41400_24475	T-box	valine--tRNA ligase	COG0525	pchi	Paenibacillus chitinolyticus KCCM 41400	Bacillota	Bacilli	1	219	406	668	81	2.1e-18
DEACI_0068	T-box	Valine-tRNA ligase	COG0525	aacx	Acididesulfobacillus acetoxydans INE	Bacillota	Clostridia	1	219	187	438	80.8	2e-18
Sthe_1612	T-box	valyl-tRNA synthetase	COG0525	sti	Sphaerobacter thermophilus DSM 20745	Thermomicrobiota	Thermomicrobia	1	219	178	416	74.5	6.1e-17
STH366	T-box	valyl-tRNA synthetase	COG0525	sth	Symbiobacterium thermophilum IAM 14863	Bacillota	Clostridia	1	219	44	278	73.8	7.3e-17
FFV09_04030	T-box	valine--tRNA ligase	COG0525	saca	Saccharibacillus brassicae ATSA2	Bacillota	Bacilli	1	219	95	579	71.8	4.3e-16
HUB94_19515	T-box	valine--tRNA ligase	COG0525	pcel	Paenibacillus cellulosilyticus KACC 14175	Bacillota	Bacilli	1	219	188	445	69.9	1.6e-15
Sgly_2480	T-box	valyl-tRNA synthetase	COG0525	sgy	Syntrophobotulus glycolicus DSM 8271	Bacillota	Clostridia	1	219	73	327	68.6	1.4e-15
FOC79_07955	T-box	valine--tRNA ligase	COG0525	adc	Abiotrophia defectiva FDAARGOS_785	Bacillota	Bacilli	1	219	53	254	60	1.3e-13
C270_06875	T-box	valyl-tRNA ligase	COG0525	lcn	Leuconostoc carnosum JB16	Bacillota	Bacilli	1	219	38	217	59.2	1.9e-13
Ami3637_03180	T-box	valine--tRNA ligase	COG0525	amic	Aminipila terrae CBA3637	Bacillota	Clostridia	1	219	256	500	57.7	9.5e-13
Pelsub_P2519	T-box	valyl-tRNA synthetase	COG0525	psub	Pelolinea submarina MO-CFX1	Chloroflexota	Anaerolineae	1	219	43	277	57.3	1.2e-12
AWM76_06650	T-box	valine--tRNA ligase	COG0525	avs	Aerococcus viridans CCUG4311	Bacillota	Bacilli	1	219	204	390	56.5	1.6e-12
FPV25_07955	T-box	valine--tRNA ligase	COG0525	carn	Carnobacterium sp. PL17GRE32	Bacillota	Bacilli	1	219	732	918	55.4	2.5e-12
APT62_03715	T-box	valine--tRNA ligase	COG0525	aui	Aerococcus urinaeequi USDA-ARS-USMARC-56713	Bacillota	Bacilli	1	219	560	746	53.4	8.4e-12
Desgi_3313	T-box	valyl-tRNA synthetase	COG0525	dgi	Desulfoscipio gibsoniae DSM 7213	Bacillota	Clostridia	1	219	51	322	52	5.6e-11
TPY_0599	T-box	valyl-tRNA synthetase	COG0525	say	Sulfobacillus acidophilus TPY	Bacillota	Clostridia	1	189	12	184	48.7	1.9e-10
HBHAL_3673	T-box	valyl-tRNA synthetase	COG0525	hhd	Halobacillus halophilus DSM 2266	Bacillota	Bacilli	140	219	1	89	47.8	5.5e-10
Marky_0868	T-box	Valyl-tRNA synthetase	COG0525	mhd	Marinithermus hydrothermalis DSM 14884	Deinococcota	Deinococci	1	219	93	336	47.7	1.4e-10
KCTCHS21_19240	T-box	valine--tRNA ligase	COG0525	cohn	Cohnella abietis HS21	Bacillota	Bacilli	113	219	1	133	44.8	4.4e-09
N288_19160	T-box	valyl-tRNA synthase	COG0525	bif	Bacillus infantis NRRL B-14911	Bacillota	Bacilli	1	97	165	263	41.5	2.4e-08
AL523_08400	T-box	valine--tRNA ligase	COG0525	ega	Enterococcus gallinarum FDAARGOS_163	Bacillota	Bacilli	122	219	1	91	40.1	3.6e-08
AWM73_02465	T-box	valine--tRNA ligase	COG0525	aun	Aerococcus urinae CCUG36881	Bacillota	Bacilli	1	219	57	224	39.6	2.8e-08
JEM45_07555	T-box	serine--tRNA ligase	COG0172	jea	Jeotgalicoccus sp. ATCC 8456	Bacillota	Bacilli	1	219	53	238	91.5	8.7e-22
CDO33_05560	T-box	serine--tRNA ligase	COG0172	cthd	Pseudoclostridium thermosuccinogenes DSM 5807	Bacillota	Clostridia	1	219	153	361	90.8	5.8e-21
FOC79_01540	T-box	serine--tRNA ligase	COG0172	adc	Abiotrophia defectiva FDAARGOS_785	Bacillota	Bacilli	1	219	49	256	90.4	1.8e-21
LM596_01635	T-box	serine--tRNA ligase	COG0172	lmal	Liquorilactobacillus mali LM596	Bacillota	Bacilli	1	219	60	250	89.2	6.2e-21
BSQ49_01420	T-box	serine--tRNA ligase	COG0172	lhw	Liquorilactobacillus hordei TMW 1.1822	Bacillota	Bacilli	1	219	42	241	88.9	7.1e-21
EPA93_25290	T-box	serine--tRNA ligase	COG0172	kbs	Ktedonobacterales bacterium SCAWS-G2	Chloroflexota	Ktedonobacteria	1	219	351	577	88.5	6.2e-20
EsVE80_25670	T-box	serine--tRNA ligase 2	COG0172	esg	Enterococcus saigonensis VE80	Bacillota	Bacilli	1	219	167	370	88.5	1e-20
G8J22_02034	T-box	Serine--tRNA ligase	COG0172	lhil	Lentilactobacillus hilgardii LMG 07934	Bacillota	Bacilli	1	219	42	232	85.9	5.4e-20
LAC1533_0717	T-box	Seryl-tRNA synthetase	COG0172	laca	Lactobacillus acidipiscis ACA-DC 1533	Bacillota	Bacilli	1	219	29	230	85.4	7e-20
HYG85_10550	T-box	serine--tRNA ligase	COG0172	vgu	Vallitalea guaymasensis Ra1766G1	Bacillota	Clostridia	1	219	59	263	85.2	1.4e-19
AYR59_03545	T-box	serine--tRNA ligase	COG0172	lle	Fructilactobacillus lindneri TMW 1.481	Bacillota	Bacilli	1	219	9	206	84.7	3.9e-20
Dia5BBH33_10810	T-box	serine--tRNA ligase	COG0172	dho	Dialister hominis 5BBH33	Bacillota	Negativicutes	1	219	67	259	82.3	4.1e-19
SPTER_42970	T-box	Serine--tRNA ligase	COG0172	sted	Sporomusa termitida DSM 4440	Bacillota	Negativicutes	1	219	96	296	81.2	1.6e-18
D7I45_01885	T-box	serine--tRNA ligase	COG0172	abom	Apilactobacillus bombintestini BHWM-4	Bacillota	Bacilli	1	219	41	235	80.7	3.7e-19
APS55_04775	T-box	serine--tRNA ligase	COG0172	lku	Lactobacillus kunkeei MP2	Bacillota	Bacilli	1	219	41	233	79.1	1.2e-18
BFF78_36240	T-box	serine--tRNA ligase	COG0172	spun	Streptomyces fodineus TW1S1	Actinomycetota	Actinomycetes	1	219	716	953	78.5	1.6e-17
AAT16_00245	T-box	seryl-tRNA synthetase	COG0172	shv	Salinicoccus halodurans H3B36	Bacillota	Bacilli	1	219	61	249	78.4	3.3e-18
LEUM_0182	T-box	seryl-tRNA synthetase	COG0172	lme	Leuconostoc mesenteroides subsp. mesenteroides ATCC 8293	Bacillota	Bacilli	1	219	69	263	77.5	4.2e-18
AVL59_32270	T-box	serine--tRNA ligase	COG0172	sgs	Streptomyces griseochromogenes ATCC 14511	Actinomycetota	Actinomycetes	1	219	331	568	76.5	5.7e-17
A6B45_00800	T-box	serine--tRNA ligase	COG0172	lsu	Leuconostoc mesenteroides subsp. suionicum DSM 20241	Bacillota	Bacilli	1	219	66	258	75.6	1.3e-17
C270_00695	T-box	seryl-tRNA synthetase	COG0172	lcn	Leuconostoc carnosum JB16	Bacillota	Bacilli	1	219	72	281	70.1	3.1e-16
LACOL_1631	T-box	Seryl-tRNA synthetase	COG0172	lol	Paucilactobacillus oligofermentans DSM 15707 = LMG 22743 LACOL	Bacillota	Bacilli	1	219	232	427	68.8	6.6e-16
LG045_00380	T-box	serine--tRNA ligase	COG0172	lgas	Limosilactobacillus gastricus LG045	Bacillota	Bacilli	1	219	34	238	68.8	5.7e-16
ERIC2_c16330	T-box	seryl-tRNA ligase SerS	COG0172	plv	Paenibacillus larvae subsp. larvae DSM 25430	Bacillota	Bacilli	1	219	728	895	67.9	3.3e-15
A4V11_04635	T-box	serine--tRNA ligase	COG0172	paci	Pediococcus acidilactici ZPA017	Bacillota	Bacilli	1	219	59	236	67.1	2.3e-15
Sinf_0326	T-box	seryl-tRNA synthetase	COG0172	sif	Streptococcus infantarius subsp. infantarius CJ18	Bacillota	Bacilli	1	219	12	174	65.5	6.1e-15
SGGBAA2069_c03350	T-box	Seryl-tRNA synthetase	COG0172	sgg	Streptococcus gallolyticus subsp. gallolyticus ATCC BAA-2069	Bacillota	Bacilli	1	219	12	175	65.5	6e-15
SMA_0374	T-box	Seryl-tRNA synthetase	COG0172	smn	Streptococcus macedonicus ACA-DC 198	Bacillota	Bacilli	1	219	12	175	65.2	7e-15
GYO_0017	T-box	seryl-tRNA synthetase	COG0172	bst	Bacillus subtilis subsp. spizizenii TU-B-10	Bacillota	Bacilli	1	106	53	155	63.5	3.8e-14
ELX58_01215	T-box	serine--tRNA ligase	COG0172	lji	Acetilactobacillus jinshanensis HSLZ-75	Bacillota	Bacilli	1	219	59	249	62.9	2.3e-14
DK181_09260	T-box	serine--tRNA ligase	COG0172	ssob	Streptococcus sobrinus 10919	Bacillota	Bacilli	1	219	125	295	62.4	4.5e-14
Pjdr2_6148	T-box	seryl-tRNA synthetase	COG0172	pjd	Paenibacillus sp. JDR-2	Bacillota	Bacilli	1	219	72	239	59.4	6.5e-13
ABC1428	T-box	seryl-tRNA synthetase	COG0172	bcl	Alkalihalobacillus clausii KSM-K16	Bacillota	Bacilli	1	219	94	259	58.6	8e-13
AXE85_02380	T-box	serine--tRNA ligase	COG0172	got	Gemella sp. oral taxon 928	Bacillota	Bacilli	1	219	54	224	58.5	3.6e-13
CG018_04155	T-box	serine--tRNA ligase	COG0172	geq	Gemella sp. ND 6198	Bacillota	Bacilli	1	219	54	224	58.5	3.5e-13
EJC51_20905	T-box	serine--tRNA ligase	COG0172	saqu	Streptomyces aquilus GGCR-6	Actinomycetota	Actinomycetes	1	219	120	347	56.2	6.9e-12
KCTCHS21_42680	T-box	serine--tRNA ligase	COG0172	cohn	Cohnella abietis HS21	Bacillota	Bacilli	1	219	781	954	55.6	7.5e-12
B4V02_00570	T-box	serine--tRNA ligase	COG0172	pkb	Paenibacillus kribbensis AM49	Bacillota	Bacilli	1	219	71	273	55.1	8.3e-12
HPL003_06230	T-box	seryl-tRNA synthetase	COG0172	pta	Paenibacillus terrae HPL-003	Bacillota	Bacilli	1	219	346	546	54.9	1.1e-11
B2K_02160	T-box	seryl-tRNA synthetase	COG0172	pmw	Paenibacillus mucilaginosus K02	Bacillota	Bacilli	1	219	271	435	54.8	1.7e-11
EI981_10205	T-box	serine--tRNA ligase	COG0172	plut	Paenibacillus lutimineralis MBLB1234	Bacillota	Bacilli	1	219	232	399	54	2e-11
LPB68_09685	T-box	serine--tRNA ligase	COG0172	pcx	Paenibacillus crassostreae LPB0068	Bacillota	Bacilli	1	219	265	439	54	1.4e-11
AR543_22125	T-box	serine--tRNA ligase	COG0172	pbv	Paenibacillus bovis BD3526	Bacillota	Bacilli	1	219	150	342	53.4	2.9e-11
VN24_09000	T-box	seryl-tRNA synthetase	COG0172	pbj	Paenibacillus beijingensis DSM 24997	Bacillota	Bacilli	1	219	213	385	53.2	3e-11
GZH47_29700	T-box	serine--tRNA ligase	COG0172	prz	Paenibacillus rhizovicinus 14171R-81	Bacillota	Bacilli	1	219	74	243	50.7	1.5e-10
Back11_12920	T-box	serine--tRNA ligase	COG0172	pbk	Paenibacillus baekrokdamisoli KCTC 33723	Bacillota	Bacilli	1	219	298	474	50.4	1.7e-10
HUB98_19660	T-box	serine--tRNA ligase	COG0172	pbac	Paenibacillus barcinonensis KACC11450	Bacillota	Bacilli	1	219	543	716	50.3	1.8e-10
BBD41_15565	T-box	serine--tRNA ligase	COG0172	pib	Paenibacillus ihbetae IHBB 9852	Bacillota	Bacilli	1	219	66	286	49.6	2.9e-10
D5F53_31380	T-box	serine--tRNA ligase	COG0172	plw	Paenibacillus lautus E7593-69	Bacillota	Bacilli	1	219	74	282	49.3	3.2e-10
AWM70_03935	T-box	serine--tRNA ligase	COG0172	pyg	Paenibacillus yonginensis DCY84	Bacillota	Bacilli	1	219	142	323	48.4	4.3e-10
GYMC10_6084	T-box	seryl-tRNA synthetase	COG0172	gym	Paenibacillus sp. Y412MC10	Bacillota	Bacilli	1	219	73	282	48.4	5.5e-10
GXP70_17730	T-box	serine--tRNA ligase	COG0172	plyc	Paenibacillus lycopersici 12200R-189	Bacillota	Bacilli	1	219	73	243	48.3	5.8e-10
NCTC11323_01219	T-box	Serine--tRNA ligase	COG0172	gmo	Gemella morbillorum NCTC11323	Bacillota	Bacilli	1	219	65	231	48.2	1.4e-10
EHS13_21445	T-box	serine--tRNA ligase	COG0172	ppsc	Paenibacillus psychroresistens ML311-T8	Bacillota	Bacilli	1	219	140	314	48.1	6e-10
FOC50_01935	T-box	serine--tRNA ligase	COG0172	gsa	Gemella sanguinis FDAARGOS_742	Bacillota	Bacilli	1	219	746	918	47.3	2.6e-10
FPL14_04745	T-box	serine--tRNA ligase	COG0172	cchl	Cohnella cholangitidis 1605-214	Bacillota	Bacilli	1	219	422	609	47.3	7.6e-10
BS614_05855	T-box	serine--tRNA ligase	COG0172	pxl	Paenibacillus xylanexedens PAMC 22703	Bacillota	Bacilli	1	219	175	341	47.1	1.3e-09
JZ786_20555	T-box	serine--tRNA ligase	COG0172	afx	Alicyclobacillus ferrooxydans S30H14	Bacillota	Bacilli	1	219	188	411	47.1	1.1e-09
IJ21_28890	T-box	seryl-tRNA synthetase	COG0172	pow	Paenibacillus sp. 32O-W	Bacillota	Bacilli	1	219	196	364	45.8	1.9e-09
EJ357_18470	T-box	serine--tRNA ligase	COG0172	scya	Streptomyces cyaneochromogenes MK-45	Actinomycetota	Actinomycetes	1	219	67	259	45.3	5e-09
UB51_24110	T-box	seryl-tRNA synthetase	COG0172	pih	Paenibacillus sp. IHBB 10380	Bacillota	Bacilli	1	219	211	388	45	4.2e-09
FFV09_13465	T-box	serine--tRNA ligase	COG0172	saca	Saccharibacillus brassicae ATSA2	Bacillota	Bacilli	1	219	345	534	44.1	5.8e-09
PSTEL_02540	T-box	seryl-tRNA synthetase	COG0172	pste	Paenibacillus stellifer DSM 14472	Bacillota	Bacilli	1	219	144	335	43.2	1.3e-08
NCTC10459_00531	T-box	Serine--tRNA ligase	COG0172	gha	Gemella haemolysans NCTC10459	Bacillota	Bacilli	1	219	63	234	43.2	3.4e-09
ET464_11420	T-box	serine--tRNA ligase	COG0172	pprt	Paenibacillus protaetiae FW100M-2	Bacillota	Bacilli	1	219	332	541	41.6	1.7e-08
R70723_02095	T-box	seryl-tRNA synthetase	COG0172	paea	Paenibacillus sp. FSL R7-0273	Bacillota	Bacilli	1	219	202	388	40.8	5.9e-08
PODO_02355	T-box	seryl-tRNA synthetase	COG0172	pod	Paenibacillus odorifer DSM 15391	Bacillota	Bacilli	1	219	175	354	40	9.1e-08
B9T62_34380	T-box	serine--tRNA ligase	COG0172	pdh	Paenibacillus donghaensis KCTC 13049	Bacillota	Bacilli	1	219	176	363	39.7	1.3e-07
HUB94_25265	T-box	serine--tRNA ligase	COG0172	pcel	Paenibacillus cellulosilyticus KACC 14175	Bacillota	Bacilli	1	219	70	261	39.5	1.1e-07
H70357_02335	T-box	seryl-tRNA synthetase	COG0172	paeh	Paenibacillus sp. FSL H7-0357	Bacillota	Bacilli	1	219	173	359	39.4	1.5e-07
PSAB_01810	T-box	seryl-tRNA ligase	COG0172	psab	Paenibacillus sabinae T27	Bacillota	Bacilli	1	219	707	891	38.5	1.5e-07
PDUR_02115	T-box	seryl-tRNA synthetase	COG0172	pdu	Paenibacillus durus DSM 1735	Bacillota	Bacilli	1	219	772	955	38.4	2.2e-07
KDC22_02385	T-box	serine--tRNA ligase	COG0172	ptri	Paenibacillus tritici PH55-1	Bacillota	Bacilli	1	219	171	358	37.8	3.1e-07
KP014_05260	T-box	serine--tRNA ligase	COG0172	psop	Paenibacillus sophorae DSM 23020	Bacillota	Bacilli	1	219	755	937	36.9	4.3e-07
P40081_02740	T-box	seryl-tRNA synthetase	COG0172	paen	Paenibacillus sp. FSL P4-0081	Bacillota	Bacilli	1	219	171	359	34.8	2.6e-06
PODO_23950	T-box	leucyl-tRNA synthetase	COG0495	pod	Paenibacillus odorifer DSM 15391	Bacillota	Bacilli	1	219	73	336	92.8	2.2e-21
BW732_06765	T-box	leucine--tRNA ligase	COG0495	vpi	Vagococcus penaei CD276	Bacillota	Bacilli	1	219	46	252	92.6	6.4e-22
EP23_04555	T-box	leucine--tRNA ligase	COG0495	sagq	Staphylococcus agnetis 908	Bacillota	Bacilli	1	219	124	310	92.5	8.1e-22
C7J89_07130	T-box	leucine--tRNA ligase	COG0495	skl	Staphylococcus kloosii ATCC 43959	Bacillota	Bacilli	1	219	62	254	92.2	1.1e-21
A4G25_00705	T-box	leucine--tRNA ligase	COG0495	scv	Staphylococcus condimenti DSM 11674	Bacillota	Bacilli	1	219	249	433	92.2	1.1e-21
DEACI_0015	T-box	Leucine-tRNA ligase	COG0495	aacx	Acididesulfobacillus acetoxydans INE	Bacillota	Clostridia	1	219	95	294	91.8	3e-21
ISP08_05490	T-box	leucine--tRNA ligase	COG0495	sllo	Staphylococcus lloydii 23_2_7_LY	Bacillota	Bacilli	1	219	63	256	91.4	1.7e-21
BP422_05115	T-box	leucine--tRNA ligase	COG0495	bfm	Brevibacillus formosus NF2	Bacillota	Bacilli	1	219	40	284	91.2	4.5e-21
C7K38_03870	T-box	leucine--tRNA ligase	COG0495	too	Tetragenococcus osmophilus JCM 31126	Bacillota	Bacilli	1	219	117	306	91.1	1.8e-21
C7J88_03450	T-box	leucine--tRNA ligase	COG0495	smus	Staphylococcus muscae ATCC 49910	Bacillota	Bacilli	1	219	70	260	91.1	1.5e-21
CNQ82_08610	T-box	leucine--tRNA ligase	COG0495	sdb	Staphylococcus debuckii SDB 2975	Bacillota	Bacilli	1	219	91	276	90.9	2.5e-21
LEUM_0635	T-box	leucyl-tRNA synthetase	COG0495	lme	Leuconostoc mesenteroides subsp. mesenteroides ATCC 8293	Bacillota	Bacilli	1	219	42	247	90.7	1.7e-21
SCA_1365	T-box	truncated leucyl-tRNA synthetase	COG0495	sca	Staphylococcus carnosus subsp. carnosus TM300	Bacillota	Bacilli	1	219	254	439	90	4.1e-21
STH444	T-box	leucyl-tRNA synthetase	COG0495	sth	Symbiobacterium thermophilum IAM 14863	Bacillota	Clostridia	1	219	72	305	89.8	5.4e-21
C7J90_10320	T-box	leucine--tRNA ligase	COG0495	sfq	Staphylococcus felis ATCC 49168	Bacillota	Bacilli	1	219	203	383	89.5	5.2e-21
SY83_14455	T-box	leucyl-tRNA synthetase	COG0495	pswu	Paenibacillus swuensis DY6	Bacillota	Bacilli	1	219	55	295	89.5	9.8e-21
JRJ22_22425	T-box	leucine--tRNA ligase	COG0495	ptj	Paenibacillus tianjinensis TB2019	Bacillota	Bacilli	1	219	74	338	89.3	1.4e-20
B2K_28610	T-box	leucyl-tRNA synthetase	COG0495	pmw	Paenibacillus mucilaginosus K02	Bacillota	Bacilli	1	219	261	508	89.1	2.5e-20
SXYLSMQ121_1045	T-box	Leucyl-tRNA synthetase	COG0495	sxl	Staphylococcus xylosus SMQ-121	Bacillota	Bacilli	1	219	280	468	88.4	1.2e-20
SAMEA4384060_1202	T-box	leucyl-tRNA synthetase	COG0495	spic	Staphylococcus piscifermentans NCTC13836	Bacillota	Bacilli	1	219	68	253	88.4	1e-20
SE1039_15790	T-box	leucyl-tRNA synthetase	COG0495	seqo	Staphylococcus equorum KS1039	Bacillota	Bacilli	1	219	157	347	88	1.6e-20
BZ166_09610	T-box	leucine--tRNA ligase	COG0495	scoh	Staphylococcus cohnii SNUDS-2	Bacillota	Bacilli	1	219	211	401	87.6	1.8e-20
CEP64_04460	T-box	leucine--tRNA ligase	COG0495	sscu	Mammaliicoccus sciuri FDAARGOS_285	Bacillota	Bacilli	1	219	43	241	87.2	1.8e-20
H70357_27190	T-box	leucyl-tRNA synthetase	COG0495	paeh	Paenibacillus sp. FSL H7-0357	Bacillota	Bacilli	1	219	71	339	86.9	9.1e-20
SAP2_10830	T-box	leucine--tRNA ligase	COG0495	sarl	Staphylococcus arlettae P2	Bacillota	Bacilli	1	219	65	256	86.6	3.3e-20
I6G39_04860	T-box	leucine--tRNA ligase	COG0495	saul	Staphylococcus auricularis FDAARGOS_882	Bacillota	Bacilli	1	219	61	249	86.5	3e-20
H3V22_03870	T-box	leucine--tRNA ligase	COG0495	mlen	Mammaliicoccus lentus H29	Bacillota	Bacilli	1	219	39	236	86.3	3.2e-20
UE46_10210	T-box	leucyl-tRNA synthetase	COG0495	lwi	Listeria weihenstephanensis WS 4560	Bacillota	Bacilli	1	219	40	247	84	1.9e-19
PC41400_23485	T-box	leucine--tRNA ligase	COG0495	pchi	Paenibacillus chitinolyticus KCCM 41400	Bacillota	Bacilli	1	219	65	363	83.6	4.7e-19
R70723_25260	T-box	leucyl-tRNA synthetase	COG0495	paea	Paenibacillus sp. FSL R7-0273	Bacillota	Bacilli	1	219	74	341	83.5	5.9e-19
AWM76_06555	T-box	leucine--tRNA ligase	COG0495	avs	Aerococcus viridans CCUG4311	Bacillota	Bacilli	1	219	67	267	83.5	1.8e-19
CEP67_03225	T-box	leucine--tRNA ligase	COG0495	spet	Staphylococcus pettenkoferi FDAARGOS_288	Bacillota	Bacilli	1	219	63	257	83.3	2.4e-19
JEM45_00700	T-box	leucine--tRNA ligase	COG0495	jea	Jeotgalicoccus sp. ATCC 8456	Bacillota	Bacilli	1	219	23	190	83.1	1.3e-19
PBOR_27895	T-box	leucyl-tRNA synthetase	COG0495	pbd	Paenibacillus borealis DSM 13188	Bacillota	Bacilli	1	219	86	353	82.6	1.2e-18
FPV25_09100	T-box	leucine--tRNA ligase	COG0495	carn	Carnobacterium sp. PL17GRE32	Bacillota	Bacilli	1	219	67	266	82.5	2.6e-19
APT62_03775	T-box	leucine--tRNA ligase	COG0495	aui	Aerococcus urinaeequi USDA-ARS-USMARC-56713	Bacillota	Bacilli	1	219	68	267	81.8	3.9e-19
SEB_01454	T-box	Leucyl-tRNA synthetase	COG0495	sepp	Staphylococcus epidermidis PM221	Bacillota	Bacilli	1	219	58	243	79.9	1.9e-18
BXT84_03815	T-box	leucine--tRNA ligase	COG0495	sthr	Sulfobacillus thermotolerans Kr	Bacillota	Clostridia	1	219	119	309	79	3.1e-18
AWM73_06260	T-box	leucine--tRNA ligase	COG0495	aun	Aerococcus urinae CCUG36881	Bacillota	Bacilli	1	219	133	318	78	3.4e-18
TPY_0668	T-box	leucyl-tRNA synthetase	COG0495	say	Sulfobacillus acidophilus TPY	Bacillota	Clostridia	1	219	729	917	74.9	3.5e-17
NCTC13712_01750	T-box	Leucine--tRNA ligase	COG0495	ssh	Staphylococcus schweitzeri NCTC13712	Bacillota	Bacilli	1	219	70	241	74.2	5.3e-17
SAMSHR1132_16080	T-box	leucyl-tRNA synthetase	COG0495	suh	Staphylococcus argenteus MSHR1132	Bacillota	Bacilli	1	219	70	241	74.1	6.1e-17
DWB96_05600	T-box	leucine--tRNA ligase	COG0495	scar	Staphylococcus caprae 26D	Bacillota	Bacilli	1	219	65	250	72.9	1e-16
SAZ172_1772	T-box	Leucyl-tRNA synthetase	COG0495	sauz	Staphylococcus aureus subsp. aureus Z172	Bacillota	Bacilli	1	219	70	241	72.4	1.8e-16
SAMEA4384403_0980	T-box	leucyl-tRNA synthetase	COG0495	sste	Mammaliicoccus stepanovicii NCTC13839	Bacillota	Bacilli	1	219	38	230	72	1.2e-16
SAMEA4384339_1641	T-box	leucyl-tRNA synthetase	COG0495	ssim	Staphylococcus simiae NCTC13838	Bacillota	Bacilli	1	219	56	238	71.2	3.3e-16
AYP1020_1039	T-box	Leucine--tRNA ligase	COG0495	scap	Staphylococcus capitis subsp. capitis AYP1020	Bacillota	Bacilli	1	219	63	246	71.2	2.6e-16
I6J10_06320	T-box	leucine--tRNA ligase	COG0495	mvt	Mammaliicoccus vitulinus FDAARGOS_1153	Bacillota	Bacilli	1	219	41	239	69	8.4e-16
A284_04985	T-box	leucyl-tRNA ligase	COG0495	swa	Staphylococcus warneri SG1	Bacillota	Bacilli	1	219	56	240	65.1	1.1e-14
Pelsub_P1519	T-box	leucyl-tRNA synthetase	COG0495	psub	Pelolinea submarina MO-CFX1	Chloroflexota	Anaerolineae	1	219	3	237	64.9	1.2e-14
AAT16_08785	T-box	leucyl-tRNA synthetase	COG0495	shv	Salinicoccus halodurans H3B36	Bacillota	Bacilli	1	219	67	242	64.4	1.4e-14
STP1_0322	T-box	leucyl-tRNA synthetase	COG0495	spas	Staphylococcus pasteuri SP1	Bacillota	Bacilli	1	219	56	240	62.4	5.2e-14
SD1155_10825	T-box	leucine--tRNA ligase	COG0495	sdo	Sulfitobacter donghicola SB1155	Pseudomonadota	Alphaproteobacteria	1	219	56	240	62.4	4.9e-14
K2M58_05200	T-box	leucine--tRNA ligase	COG0495	hyi	Hydrogenibacillus sp. N12	Bacillota	Bacilli	1	219	125	350	56.2	2e-12
C270_05095	T-box	leucyl-tRNA ligase	COG0495	lcn	Leuconostoc carnosum JB16	Bacillota	Bacilli	99	219	1	109	47	2.8e-10
NCTC13712_01612	T-box	Alanine--tRNA ligase	COG0013	ssh	Staphylococcus schweitzeri NCTC13712	Bacillota	Bacilli	1	219	34	210	92.7	9.5e-22
CNQ82_07980	T-box	alanine--tRNA ligase	COG0013	sdb	Staphylococcus debuckii SDB 2975	Bacillota	Bacilli	1	219	62	235	92.7	8.1e-22
A4G25_01320	T-box	alanine--tRNA ligase	COG0013	scv	Staphylococcus condimenti DSM 11674	Bacillota	Bacilli	1	219	62	237	92.7	8e-22
SCA_1230	T-box	putative alanyl-tRNA synthetase	COG0013	sca	Staphylococcus carnosus subsp. carnosus TM300	Bacillota	Bacilli	1	219	62	237	92.7	8.2e-22
CWD84_07225	T-box	alanine--tRNA ligase	COG0013	bsia	Bacillus siamensis SCSIO 05746	Bacillota	Bacilli	1	219	44	251	92.7	1.1e-21
AUL54_17560	T-box	alanine--tRNA ligase	COG0013	bacs	Bacillus sp. SDLI1	Bacillota	Bacilli	1	219	44	251	92.7	1.1e-21
DCE79_12380	T-box	alanine--tRNA ligase	COG0013	lyz	Lysinibacillus sp. 2017	Bacillota	Bacilli	1	219	55	267	92.6	1.4e-21
CSCA_2885	T-box	alanine--tRNA ligase	COG0013	csq	Clostridium scatologenes ATCC 25775	Bacillota	Clostridia	1	219	126	361	92.4	2.3e-21
SLGD_01301	T-box	Alanyl-tRNA synthetase	COG0013	slg	Staphylococcus lugdunensis HKU09-01	Bacillota	Bacilli	1	219	35	220	92.3	1.1e-21
HW35_04775	T-box	alanine--tRNA ligase	COG0013	gst	Bacillus sp. X1	Bacillota	Bacilli	1	219	55	286	92.3	1.8e-21
I6G82_04215	T-box	alanine--tRNA ligase	COG0013	lmac	Lysinibacillus macroides FDAARGOS_925	Bacillota	Bacilli	1	219	83	298	92.2	2.3e-21
K3F53_14425	T-box	alanine--tRNA ligase	COG0013	athe	Aneurinibacillus thermoaerophilus CCM 8960	Bacillota	Bacilli	1	219	58	282	92.2	1.8e-21
ACH33_04480	T-box	alanine--tRNA ligase	COG0013	anx	Aneurinibacillus sp. XH2	Bacillota	Bacilli	1	219	58	282	92.2	1.8e-21
CTK_C18910	T-box	alanyl-tRNA synthetase	COG0013	ctyk	Clostridium tyrobutyricum KCTC 5387	Bacillota	Clostridia	1	219	52	235	91.9	1.5e-21
HPK19_23790	T-box	alanine--tRNA ligase	COG0013	acit	Arthrobacter citreus NEB 577	Actinomycetota	Actinomycetes	1	219	45	293	91.9	3.5e-21
BEH_20345	T-box	alanine--tRNA ligase	COG0013	beo	Priestia filamentosa Hbe603	Bacillota	Bacilli	1	219	51	264	91.7	3.8e-21
B9W14_05135	T-box	alanine--tRNA ligase	COG0013	cdrk	Clostridium drakei SL1	Bacillota	Clostridia	1	219	104	340	91.5	3.9e-21
KBP50_07420	T-box	alanine--tRNA ligase	COG0013	vpt	Virgibacillus pantothenticus DSM 26	Bacillota	Bacilli	1	219	52	260	91.4	5.3e-21
BKP57_01385	T-box	alanine--tRNA ligase	COG0013	vig	Virgibacillus sp. 6R	Bacillota	Bacilli	1	219	52	260	91.4	5.4e-21
I5818_08955	T-box	alanine--tRNA ligase	COG0013	bou	Heyndrickxia oleronia DSM 9356	Bacillota	Bacilli	1	219	103	334	91.4	4.4e-21
K8L98_18210	T-box	alanine--tRNA ligase	COG0013	mdg	Metabacillus dongyingensis BY2G20	Bacillota	Bacilli	1	219	52	261	91.2	4.3e-21
BGM20_07600	T-box	alanine--tRNA ligase	COG0013	bgi	Alkalihalobacillus gibsonii FJAT-10019	Bacillota	Bacilli	1	219	44	250	91.2	2.6e-21
C7J90_09655	T-box	alanine--tRNA ligase	COG0013	sfq	Staphylococcus felis ATCC 49168	Bacillota	Bacilli	1	219	26	195	90.7	2.4e-21
GZH47_00650	T-box	alanine--tRNA ligase	COG0013	prz	Paenibacillus rhizovicinus 14171R-81	Bacillota	Bacilli	1	219	82	288	90.5	8.4e-21
DWB96_06245	T-box	alanine--tRNA ligase	COG0013	scar	Staphylococcus caprae 26D	Bacillota	Bacilli	1	219	34	248	90.2	3.5e-21
NCTC404_02576	T-box	Alanine--tRNA ligase	COG0013	kzo	Kurthia zopfii NCTC404	Bacillota	Bacilli	1	219	148	366	90	4.6e-21
SOLI23_11240	T-box	alanine--tRNA ligase	COG0013	ssil	Solibacillus silvestris DSM 12223	Bacillota	Bacilli	1	219	55	261	89.8	7.3e-21
A21D_03135	T-box	Alanine--tRNA ligase	COG0013	vpn	Virgibacillus dokdonensis 21D	Bacillota	Bacilli	1	219	53	261	89.7	1.1e-20
BG04_1603	T-box	alanine--tRNA ligase	COG0013	bmeg	Bacillus megaterium NBRC 15308 = ATCC 14581	Bacillota	Bacilli	1	219	52	263	89.4	1.7e-20
Awo_c09820	T-box	alanyl-tRNA synthetase AlaS	COG0013	awo	Acetobacterium woodii DSM 1030	Bacillota	Clostridia	1	219	45	269	89.2	1.1e-20
SAMEA4384339_1505	T-box	alanyl-tRNA synthetase	COG0013	ssim	Staphylococcus simiae NCTC13838	Bacillota	Bacilli	1	219	34	220	89.1	7.9e-21
J1899_15805	T-box	alanine--tRNA ligase	COG0013	cgot	Cytobacillus gottheilii 1839	Bacillota	Bacilli	1	219	50	257	89	1.6e-20
GS400_14105	T-box	alanine--tRNA ligase	COG0013	pof	Pontibacillus sp. HMF3514	Bacillota	Bacilli	1	219	58	297	88.9	1.3e-20
F7984_14125	T-box	alanine--tRNA ligase	COG0013	prd	Pradoshia sp. D12	Bacillota	Bacilli	1	219	66	300	88.7	1.7e-20
BBI15_02915	T-box	alanine--tRNA ligase	COG0013	ppla	Planococcus plakortidis DSM 23997	Bacillota	Bacilli	1	219	53	257	88.5	1.1e-20
ISP08_06165	T-box	alanine--tRNA ligase	COG0013	sllo	Staphylococcus lloydii 23_2_7_LY	Bacillota	Bacilli	1	219	29	234	88.3	1.1e-20
BZ166_10310	T-box	alanine--tRNA ligase	COG0013	scoh	Staphylococcus cohnii SNUDS-2	Bacillota	Bacilli	1	219	34	222	88.3	1.2e-20
HUW50_01425	T-box	alanine--tRNA ligase	COG0013	meku	Metabacillus sp. KUDC1714	Bacillota	Bacilli	1	219	41	316	88.2	3.2e-20
A9C19_05770	T-box	alanine--tRNA ligase	COG0013	bwh	Bacillus weihaiensis Alg07	Bacillota	Bacilli	1	219	41	244	88.2	2.8e-20
SPSE_1174	T-box	alanyl-tRNA synthetase	COG0013	sdt	Staphylococcus pseudintermedius ED99	Bacillota	Bacilli	1	219	28	196	87.8	1.6e-20
Bcer98_3101	T-box	alanyl-tRNA synthetase	COG0013	bcy	Bacillus cytotoxicus NVH 391-98	Bacillota	Bacilli	1	219	84	425	87.7	3e-20
K7T73_13700	T-box	alanine--tRNA ligase	COG0013	bbad	Bacillus badius NBPM-293	Bacillota	Bacilli	1	219	46	272	87.7	2.8e-20
NCTC12225_01393	T-box	alanyl-tRNA synthetase	COG0013	sdp	Staphylococcus delphini NCTC12225	Bacillota	Bacilli	1	219	28	196	87.4	2.1e-20
EAT1b_2722	T-box	alanyl-tRNA synthetase	COG0013	eat	Exiguobacterium sp. AT1b	Bacillota	Bacilli	1	219	47	253	87.4	1.5e-20
AN935_13390	T-box	alanine--tRNA ligase	COG0013	biq	Bacillus inaquosorum DE111	Bacillota	Bacilli	1	219	44	253	87.4	2.7e-20
AL483_03780	T-box	alanine--tRNA ligase	COG0013	ssif	Staphylococcus simulans FDAARGOS_124	Bacillota	Bacilli	1	219	62	233	87.3	2e-20
EGX58_09935	T-box	alanine--tRNA ligase	COG0013	shom	Staphylococcus hominis FDAARGOS_575	Bacillota	Bacilli	1	219	34	225	87.3	1.6e-20
D5E69_15435	T-box	alanine--tRNA ligase	COG0013	rmf	Rossellomorea marisflavi 151-25	Bacillota	Bacilli	1	219	39	249	86.8	4.7e-20
B1NLA3E_16395	T-box	alanyl-tRNA ligase	COG0013	baci	Bacillus sp. 1NLA3E	Bacillota	Bacilli	1	219	53	270	86.8	6.3e-20
CHR53_20430	T-box	alanine--tRNA ligase	COG0013	nmk	Neobacillus mesonae H20-5	Bacillota	Bacilli	1	219	48	272	86.7	7e-20
GYO_2982	T-box	alanyl-tRNA synthetase	COG0013	bst	Bacillus subtilis subsp. spizizenii TU-B-10	Bacillota	Bacilli	1	219	44	253	86.7	3.9e-20
BIS30_03090	T-box	alanine--tRNA ligase	COG0013	bit	Bacillus intestinalis T30	Bacillota	Bacilli	1	219	44	253	86.7	3.7e-20
BsLM_2710	T-box	alanyl-tRNA synthetase	COG0013	balm	Bacillus sp. LM 4-2	Bacillota	Bacilli	1	219	44	251	86.6	3.8e-20
C1N55_12670	T-box	alanine--tRNA ligase	COG0013	lyg	Lysinibacillus sp. SGAir0095	Bacillota	Bacilli	1	219	128	348	86.5	6.2e-20
CEP67_02560	T-box	alanine--tRNA ligase	COG0013	spet	Staphylococcus pettenkoferi FDAARGOS_288	Bacillota	Bacilli	1	219	36	233	86.4	3.8e-20
BSUB_02923	T-box	alanyl-tRNA synthetase	COG0013	bsut	Bacillus subtilis subsp. subtilis AG1839	Bacillota	Bacilli	1	219	44	251	86.4	4.7e-20
QF06_11895	T-box	alanine--tRNA ligase	COG0013	bacy	Bacillus sp. YP1	Bacillota	Bacilli	1	219	44	251	86.4	4.8e-20
BS34A_29890	T-box	alanine--tRNA ligase	COG0013	bacl	Bacillus sp. BS34A	Bacillota	Bacilli	1	219	44	251	86.4	4.8e-20
AUC31_02845	T-box	alanine--tRNA ligase	COG0013	prt	Planococcus rifietoensis M8	Bacillota	Bacilli	1	219	53	261	86.2	4.8e-20
G4P54_13965	T-box	alanine--tRNA ligase	COG0013	bteq	Bacillus tequilensis EA-CB0015	Bacillota	Bacilli	1	219	44	257	86.2	5.4e-20
BBR47_19020	T-box	alanyl-tRNA synthetase	COG0013	bbe	Brevibacillus brevis NBRC 100599	Bacillota	Bacilli	1	219	45	271	86.2	8.2e-20
UP17_17015	T-box	alanine--tRNA ligase	COG0013	bsj	Peribacillus simplex SH-B26	Bacillota	Bacilli	1	219	30	248	86	1.4e-19
CW734_08720	T-box	alanine--tRNA ligase	COG0013	plx	Planococcus sp. MB-3u-03	Bacillota	Bacilli	1	219	53	262	85.9	6.5e-20
SH1301	T-box	alanyl-tRNA synthetase	COG0013	sha	Staphylococcus haemolyticus JCSC1435	Bacillota	Bacilli	1	219	34	239	85.8	4.9e-20
H1Q58_07215	T-box	alanine--tRNA ligase	COG0013	pdec	Planococcus dechangensis XJ11	Bacillota	Bacilli	1	219	53	260	85.8	5.7e-20
GXN75_13355	T-box	alanine--tRNA ligase	COG0013	keb	Kroppenstedtia eburnea DSM 45196	Bacillota	Bacilli	1	219	71	288	85.4	9.9e-20
Bcoa_2703	T-box	alanyl-tRNA synthetase	COG0013	bag	Bacillus coagulans 36D1	Bacillota	Bacilli	1	219	125	351	85.4	9.7e-20
I6G39_05495	T-box	alanine--tRNA ligase	COG0013	saul	Staphylococcus auricularis FDAARGOS_882	Bacillota	Bacilli	1	219	97	281	85.3	6.1e-20
DIC78_17950	T-box	alanine--tRNA ligase	COG0013	bht	Bacillus halotolerans ZB201702	Bacillota	Bacilli	1	219	44	253	85.2	9.6e-20
BBI11_08070	T-box	alanine--tRNA ligase	COG0013	pmat	Planococcus maritimus DSM 17275	Bacillota	Bacilli	1	219	53	260	84.8	1e-19
DSY2421	T-box	hypothetical protein	COG0013	dsy	Desulfitobacterium hafniense Y51	Bacillota	Clostridia	1	219	54	291	84.8	2e-19
EQM14_07175	T-box	alanine--tRNA ligase	COG0013	capr	Caproiciproducens sp. NJN-50	Bacillota	Clostridia	1	219	73	278	84.6	1.1e-19
N288_18735	T-box	alanyl-tRNA synthase	COG0013	bif	Bacillus infantis NRRL B-14911	Bacillota	Bacilli	1	219	99	324	84.6	1.9e-19
DWB92_05990	T-box	alanine--tRNA ligase	COG0013	schr	Staphylococcus chromogenes 20B	Bacillota	Bacilli	1	219	15	184	84.5	9.1e-20
RN70_05860	T-box	alanine--tRNA ligase	COG0013	sscz	Staphylococcus schleiferi 2317-03	Bacillota	Bacilli	1	219	27	198	84.2	1.3e-19
BBF96_09645	T-box	alanine--tRNA ligase	COG0013	aft	Anoxybacter fermentans DY22613	Bacillota	Clostridia	1	219	71	318	84.2	2.1e-19
SEB_01323	T-box	Alanyl-tRNA synthetase	COG0013	sepp	Staphylococcus epidermidis PM221	Bacillota	Bacilli	1	219	33	239	83.8	1.9e-19
ERIC2_c27690	T-box	alanine--tRNA ligase AlaS	COG0013	plv	Paenibacillus larvae subsp. larvae DSM 25430	Bacillota	Bacilli	1	219	52	294	83.7	3e-19
AYP1020_0911	T-box	Alanine--tRNA ligase	COG0013	scap	Staphylococcus capitis subsp. capitis AYP1020	Bacillota	Bacilli	1	219	34	245	83.6	1.7e-19
BMMGA3_12250	T-box	Alanine-tRNA ligase	COG0013	bmet	Bacillus methanolicus MGA3	Bacillota	Bacilli	1	219	54	281	83.5	3.4e-19
HCR03_03890	T-box	alanine--tRNA ligase	COG0013	cfem	Caproicibacter fermentans 7D4C2	Bacillota	Clostridia	1	219	74	281	83.1	3.3e-19
SXYLSMQ121_1178	T-box	Alanyl-tRNA synthetase	COG0013	sxl	Staphylococcus xylosus SMQ-121	Bacillota	Bacilli	1	219	34	270	82.7	3.5e-19
CFE_2017	T-box	alanyl-tRNA synthetase	COG0013	cthm	Carboxydocella thermautotrophica 019	Bacillota	Clostridia	1	219	56	279	82.1	2.5e-19
HM131_09025	T-box	alanine--tRNA ligase	COG0013	hmn	Halobacillus mangrovi KTB 131	Bacillota	Bacilli	1	219	45	256	82	7.7e-19
FPL14_04505	T-box	alanine--tRNA ligase	COG0013	cchl	Cohnella cholangitidis 1605-214	Bacillota	Bacilli	1	219	45	292	81.9	9.3e-19
KB235_11830	T-box	alanine--tRNA ligase	COG0013	eap	Exiguobacterium alkaliphilum B-3531D	Bacillota	Bacilli	1	219	48	253	81.8	4.6e-19
GWK91_07805	T-box	alanine--tRNA ligase	COG0013	vim	Virgibacillus sp. MSP4-1	Bacillota	Bacilli	1	219	285	515	81.7	8e-19
SY83_14115	T-box	alanine--tRNA ligase	COG0013	pswu	Paenibacillus swuensis DY6	Bacillota	Bacilli	1	219	61	282	81.4	1.2e-18
JZ786_16685	T-box	alanine--tRNA ligase	COG0013	afx	Alicyclobacillus ferrooxydans S30H14	Bacillota	Bacilli	1	219	566	774	81.4	1.6e-18
ABE28_015745	T-box	alanine--tRNA ligase	COG0013	bmur	Peribacillus muralis G25-68	Bacillota	Bacilli	1	219	30	248	81.2	1.8e-18
KCTCHS21_42210	T-box	alanine--tRNA ligase	COG0013	cohn	Cohnella abietis HS21	Bacillota	Bacilli	1	219	44	294	81.1	2e-18
KP014_11515	T-box	alanine--tRNA ligase	COG0013	psop	Paenibacillus sophorae DSM 23020	Bacillota	Bacilli	1	219	69	340	80	3.4e-18
CAR_c08680	T-box	alanine--tRNA ligase	COG0013	crn	Carnobacterium sp. 17-4	Bacillota	Bacilli	1	219	62	270	79.9	1.7e-18
B5P37_00425	T-box	alanine--tRNA ligase	COG0013	slz	Staphylococcus lutrae ATCC 700373	Bacillota	Bacilli	1	219	27	198	79.8	1.6e-18
ERH_0471	T-box	alanyl-tRNA synthetase	COG0013	erh	Erysipelothrix rhusiopathiae Fujisawa	Bacillota	Erysipelotrichia	1	219	32	223	79.6	8.3e-19
IJ22_27850	T-box	alanyl-tRNA synthetase	COG0013	pnp	Paenibacillus naphthalenovorans 32O-Y	Bacillota	Bacilli	1	219	92	358	79	4.8e-18
AAV35_005210	T-box	alanine--tRNA ligase	COG0013	sje	Salimicrobium jeotgali MJ3	Bacillota	Bacilli	1	219	70	275	78.7	3.2e-18
PDUR_09035	T-box	alanine--tRNA ligase	COG0013	pdu	Paenibacillus durus DSM 1735	Bacillota	Bacilli	1	219	69	340	78.7	9.3e-18
A361_21405	T-box	alanine--tRNA ligase	COG0013	bon	Cytobacillus oceanisediminis 2691	Bacillota	Bacilli	1	219	50	319	78.3	1.1e-17
FOB90_02050	T-box	alanine--tRNA ligase	COG0013	sff	Mammaliicoccus fleurettii FDAARGOS_682	Bacillota	Bacilli	1	219	27	198	78.2	4.7e-18
JD108_15130	T-box	alanine--tRNA ligase	COG0013	bcop	Brevibacillus composti FJAT-54423	Bacillota	Bacilli	1	219	56	280	78.1	7.6e-18
I4Q40_06630	T-box	alanine--tRNA ligase	COG0013	elac	Enterococcus lactis KCTC 21015	Bacillota	Bacilli	1	219	139	343	77.7	5.6e-18
JNE38_10215	T-box	alanine--tRNA ligase	COG0013	bchs	Brevibacillus choshinensis HPD31-SP3	Bacillota	Bacilli	1	219	46	275	77.5	1.4e-17
GXP70_16210	T-box	alanine--tRNA ligase	COG0013	plyc	Paenibacillus lycopersici 12200R-189	Bacillota	Bacilli	1	219	96	300	77.4	1.8e-17
PC41400_24080	T-box	alanine--tRNA ligase	COG0013	pchi	Paenibacillus chitinolyticus KCCM 41400	Bacillota	Bacilli	1	219	184	441	77.4	1.8e-17
BRLA_c013090	T-box	alanine--tRNA ligase	COG0013	blr	Brevibacillus laterosporus LMG 15441	Bacillota	Bacilli	1	219	66	310	77.4	1.6e-17
EsVE80_12820	T-box	alanine--tRNA ligase	COG0013	esg	Enterococcus saigonensis VE80	Bacillota	Bacilli	1	219	30	234	77.2	8.5e-18
GOP56_22400	T-box	alanine--tRNA ligase	COG0013	brw	Brevibacillus sp. 7WMA2	Bacillota	Bacilli	1	219	66	311	77.2	1.7e-17
SAP2_12360	T-box	alanine--tRNA ligase	COG0013	sarl	Staphylococcus arlettae P2	Bacillota	Bacilli	1	219	32	242	77	1e-17
R70723_08995	T-box	alanine--tRNA ligase	COG0013	paea	Paenibacillus sp. FSL R7-0273	Bacillota	Bacilli	1	219	281	529	76.9	3.1e-17
STP1_0190	T-box	alanyl-tRNA synthetase	COG0013	spas	Staphylococcus pasteuri SP1	Bacillota	Bacilli	1	219	34	279	76.8	9.9e-18
SD1155_10150	T-box	alanine--tRNA ligase	COG0013	sdo	Sulfitobacter donghicola SB1155	Pseudomonadota	Alphaproteobacteria	1	219	34	279	76.8	9.4e-18
AOX59_05830	T-box	alanine--tRNA ligase	COG0013	lao	Lentibacillus amyloliquefaciens LAM0015	Bacillota	Bacilli	1	219	47	283	76.7	1.9e-17
KDC22_08380	T-box	alanine--tRNA ligase	COG0013	ptri	Paenibacillus tritici PH55-1	Bacillota	Bacilli	1	219	174	422	76.6	3.3e-17
JRJ22_07330	T-box	alanine--tRNA ligase	COG0013	ptj	Paenibacillus tianjinensis TB2019	Bacillota	Bacilli	1	219	163	415	76.4	2.9e-17
LM596_03930	T-box	alanine--tRNA ligase	COG0013	lmal	Liquorilactobacillus mali LM596	Bacillota	Bacilli	1	219	25	234	76.3	1.3e-17
BSQ49_03675	T-box	alanine--tRNA ligase	COG0013	lhw	Liquorilactobacillus hordei TMW 1.1822	Bacillota	Bacilli	1	219	32	233	76.3	1.2e-17
CK496_07110	T-box	alanine--tRNA ligase	COG0013	eth	Enterococcus thailandicus a523	Bacillota	Bacilli	1	219	112	315	76.3	1.3e-17
PRIO_1992	T-box	Alanine-tRNA ligase	COG0013	pri	Paenibacillus riograndensis SBR5	Bacillota	Bacilli	1	219	165	414	76.2	4.2e-17
Q783_03965	T-box	alanyl-tRNA synthase	COG0013	caw	Carnobacterium inhibens subsp. gilichinskyi WN1359	Bacillota	Bacilli	1	219	61	270	76.1	1.6e-17
ET464_01195	T-box	alanine--tRNA ligase	COG0013	pprt	Paenibacillus protaetiae FW100M-2	Bacillota	Bacilli	1	219	54	306	75.8	2.7e-17
EEI45_07450	T-box	alanine--tRNA ligase	COG0013	eri	Erysipelothrix piscisicarius 15TAL0474	Bacillota	Erysipelotrichia	1	219	32	223	75.8	7.8e-18
B9T62_03450	T-box	alanine--tRNA ligase	COG0013	pdh	Paenibacillus donghaensis KCTC 13049	Bacillota	Bacilli	1	219	63	316	75.7	6.7e-17
HUB98_10540	T-box	alanine--tRNA ligase	COG0013	pbac	Paenibacillus barcinonensis KACC11450	Bacillota	Bacilli	1	219	148	406	75.6	5.3e-17
IRT44_11925	T-box	alanine--tRNA ligase	COG0013	ased	Anoxybacillus sediminis PCH 117	Bacillota	Bacilli	1	219	45	269	75.6	2.9e-17
PGRAT_09370	T-box	alanine--tRNA ligase	COG0013	pgm	Paenibacillus graminis DSM 15220	Bacillota	Bacilli	1	219	175	424	75	9.6e-17
E4Z98_06890	T-box	alanine--tRNA ligase	COG0013	vac	Vagococcus xieshaowenii CF-49	Bacillota	Bacilli	1	219	33	247	74.6	2.3e-17
EHR_12215	T-box	alanyl-tRNA synthetase	COG0013	ehr	Enterococcus hirae ATCC 9790	Bacillota	Bacilli	1	219	116	318	74.6	5.1e-17
C7J88_01930	T-box	alanine--tRNA ligase	COG0013	smus	Staphylococcus muscae ATCC 49910	Bacillota	Bacilli	1	219	22	196	74.4	3e-17
LHA31_02320	T-box	alanine--tRNA ligase	COG0013	cvd	Carnobacterium viridans AB01	Bacillota	Bacilli	1	219	62	270	74.1	5.9e-17
GXN76_11725	T-box	alanine--tRNA ligase	COG0013	kpul	Kroppenstedtia pulmonis W9323	Bacillota	Bacilli	1	219	199	421	73.7	9.7e-17
EH197_15175	T-box	alanine--tRNA ligase	COG0013	eav	Enterococcus avium 352	Bacillota	Bacilli	1	219	28	225	73.6	1.3e-16
R50912_09030	T-box	alanine--tRNA ligase	COG0013	paeq	Paenibacillus sp. FSL R5-0912	Bacillota	Bacilli	1	219	153	403	73.3	2.8e-16
BJD96_06280	T-box	alanine--tRNA ligase	COG0013	snl	Staphylococcus nepalensis JS1	Bacillota	Bacilli	1	219	34	265	73	1.3e-16
EF62_1831	T-box	alanyl-tRNA synthetase	COG0013	efl	Enterococcus faecalis 62	Bacillota	Bacilli	1	219	64	257	72.9	1.1e-16
FSZ17_16570	T-box	alanine--tRNA ligase	COG0013	bda	Bacillus dafuensis FJAT-25496	Bacillota	Bacilli	1	219	61	348	72.9	2.5e-16
BS614_26955	T-box	alanine--tRNA ligase	COG0013	pxl	Paenibacillus xylanexedens PAMC 22703	Bacillota	Bacilli	1	219	80	336	72.6	3.5e-16
B2K_30420	T-box	alanyl-tRNA synthase	COG0013	pmw	Paenibacillus mucilaginosus K02	Bacillota	Bacilli	1	219	157	414	72.4	4.9e-16
G7082_13280	T-box	alanine--tRNA ligase	COG0013	vhy	Vagococcus hydrophili HDW17B	Bacillota	Bacilli	1	219	124	325	72.3	1.3e-16
EMQU_1318	T-box	alanyl-tRNA synthetase	COG0013	emu	Enterococcus mundtii QU 25	Bacillota	Bacilli	1	219	110	312	72.3	2.1e-16
ECBG_01005	T-box	alanyl-tRNA synthetase	COG0013	ecas	Enterococcus casseliflavus EC20	Bacillota	Bacilli	1	219	28	237	72.3	1.7e-16
H9L18_07400	T-box	alanine--tRNA ligase	COG0013	vcp	Vagococcus carniphilus ATCC BAA-640	Bacillota	Bacilli	1	219	38	246	72	1.6e-16
FA707_07485	T-box	alanine--tRNA ligase	COG0013	vao	Vagococcus zengguangii MN-17	Bacillota	Bacilli	1	219	31	245	71.6	1.4e-16
AL523_13450	T-box	alanine--tRNA ligase	COG0013	ega	Enterococcus gallinarum FDAARGOS_163	Bacillota	Bacilli	1	219	28	237	71.4	3e-16
SE1039_14450	T-box	alanyl-tRNA synthase	COG0013	seqo	Staphylococcus equorum KS1039	Bacillota	Bacilli	1	219	34	276	71.3	3.2e-16
VN24_18035	T-box	alanine--tRNA ligase	COG0013	pbj	Paenibacillus beijingensis DSM 24997	Bacillota	Bacilli	1	219	90	342	71.3	6.5e-16
BFC22_08595	T-box	alanine--tRNA ligase	COG0013	cdj	Carnobacterium divergens TMW 2.1579	Bacillota	Bacilli	1	219	112	328	71.1	2.7e-16
J9537_07550	T-box	alanine--tRNA ligase	COG0013	eraf	Enterococcus raffinosus F162_2	Bacillota	Bacilli	1	219	23	225	71	5e-16
LIU_07730	T-box	alanine--tRNA ligase	COG0013	edu	Enterococcus durans KLDS 6.0930	Bacillota	Bacilli	1	219	337	541	70.8	4.9e-16
PSTEL_08640	T-box	alanine--tRNA ligase	COG0013	pste	Paenibacillus stellifer DSM 14472	Bacillota	Bacilli	1	219	105	396	70.7	1.1e-15
NY10_244	T-box	Alanyl-tRNA synthetase	COG0013	carc	Carnobacterium sp. CP1	Bacillota	Bacilli	1	219	130	337	70.1	6e-16
BHY08_06030	T-box	alanine--tRNA ligase	COG0013	vte	Vagococcus teuberi DSM 21459	Bacillota	Bacilli	1	219	39	242	69.9	4.2e-16
FOC50_08080	T-box	alanine--tRNA ligase	COG0013	gsa	Gemella sanguinis FDAARGOS_742	Bacillota	Bacilli	1	219	45	235	69.9	4e-16
J0B03_00825	T-box	alanine--tRNA ligase	COG0013	alka	Alkalibacter sp. ES005	Bacillota	Clostridia	1	219	197	394	69.5	4.7e-16
APS55_07385	T-box	alanine--tRNA ligase	COG0013	lku	Lactobacillus kunkeei MP2	Bacillota	Bacilli	1	219	39	229	69.3	4e-16
G7062_09150	T-box	alanine--tRNA ligase	COG0013	erd	Erysipelothrix sp. HDW6C	Bacillota	Erysipelotrichia	1	219	31	220	69.1	5.6e-16
EFA59_05570	T-box	alanine--tRNA ligase	COG0013	whe	Weissella hellenica 0916-4-2	Bacillota	Bacilli	1	219	64	267	69	6.8e-16
A284_05650	T-box	alanyl-tRNA ligase	COG0013	swa	Staphylococcus warneri SG1	Bacillota	Bacilli	1	219	34	279	69	1e-15
HUB94_02330	T-box	alanine--tRNA ligase	COG0013	pcel	Paenibacillus cellulosilyticus KACC 14175	Bacillota	Bacilli	1	219	63	303	69	2.7e-15
LPB68_06210	T-box	alanine--tRNA ligase	COG0013	pcx	Paenibacillus crassostreae LPB0068	Bacillota	Bacilli	1	219	61	318	68.5	2.5e-15
lse_1419	T-box	alaS	COG0013	lsg	Listeria seeligeri serovar 1/2b SLCC3954	Bacillota	Bacilli	1	219	52	255	68.3	1.3e-15
C1X05_12535	T-box	alanine--tRNA ligase	COG0013	lfb	Laceyella sacchari FBKL4.010	Bacillota	Bacilli	1	219	48	282	68	2.8e-15
EI981_22425	T-box	alanine--tRNA ligase	COG0013	plut	Paenibacillus lutimineralis MBLB1234	Bacillota	Bacilli	1	219	202	509	67.9	5.2e-15
CO680_02675	T-box	alanine--tRNA ligase	COG0013	wpa	Weissella paramesenteroides FDAARGOS_414	Bacillota	Bacilli	1	219	66	275	67.7	1.5e-15
K5K99_10205	T-box	alanine--tRNA ligase	COG0013	vfv	Vagococcus fluvialis 36B2	Bacillota	Bacilli	1	219	47	251	67.6	2e-15
Back11_06560	T-box	alanine--tRNA ligase	COG0013	pbk	Paenibacillus baekrokdamisoli KCTC 33723	Bacillota	Bacilli	1	219	52	322	67.6	6.5e-15
BW732_10090	T-box	alanine--tRNA ligase	COG0013	vpi	Vagococcus penaei CD276	Bacillota	Bacilli	1	219	45	254	66.9	2.7e-15
GXP70_19905	T-box	alanine--tRNA ligase	COG0013	plyc	Paenibacillus lycopersici 12200R-189	Bacillota	Bacilli	1	219	52	403	66.9	9.5e-15
JL53_08345	T-box	alanine--tRNA ligase	COG0013	lio	Listeria ivanovii subsp. londoniensis WSLC 30151	Bacillota	Bacilli	1	219	52	256	66.8	3.8e-15
EAV92_03240	T-box	alanine--tRNA ligase	COG0013	coh	Cohnella candidum 18JY8-7	Bacillota	Bacilli	1	219	46	289	66.8	5.3e-15
GYMC10_1594	T-box	alanyl-tRNA synthetase	COG0013	gym	Paenibacillus sp. Y412MC10	Bacillota	Bacilli	1	219	85	347	66.5	1.2e-14
UB51_02615	T-box	alanine--tRNA ligase	COG0013	pih	Paenibacillus sp. IHBB 10380	Bacillota	Bacilli	1	219	62	321	66.3	1.4e-14
BN424_1336	T-box	alanyl-tRNA synthetase	COG0013	cml	Carnobacterium maltaromaticum LMA28	Bacillota	Bacilli	1	219	60	272	66.2	8.2e-15
AWM73_04925	T-box	alanine--tRNA ligase	COG0013	aun	Aerococcus urinae CCUG36881	Bacillota	Bacilli	1	219	67	269	66.2	3.8e-15
C7K38_09425	T-box	alanine--tRNA ligase	COG0013	too	Tetragenococcus osmophilus JCM 31126	Bacillota	Bacilli	1	219	57	259	65.9	5.8e-15
LM5578_1649	T-box	alanyl-tRNA synthetase	COG0013	lmn	Listeria monocytogenes 08-5578	Bacillota	Bacilli	1	219	51	255	65.7	6.9e-15
NCTC10812_01457	T-box	Alanine--tRNA ligase	COG0013	lgz	Listeria grayi NCTC 10812	Bacillota	Bacilli	1	219	44	247	65.7	5.7e-15
JEM45_02650	T-box	alanine--tRNA ligase	COG0013	jea	Jeotgalicoccus sp. ATCC 8456	Bacillota	Bacilli	1	219	32	195	65.6	4.3e-15
IJ21_16440	T-box	alanyl-tRNA synthetase	COG0013	pow	Paenibacillus sp. 32O-W	Bacillota	Bacilli	1	219	54	314	65.5	1.5e-14
EHS13_11575	T-box	alanine--tRNA ligase	COG0013	ppsc	Paenibacillus psychroresistens ML311-T8	Bacillota	Bacilli	1	219	50	297	65.2	2.4e-14
FOL01_1250	T-box	Alanyl-tRNA synthetase	COG0013	wjo	Weissella jogaejeotgali FOL01	Bacillota	Bacilli	1	219	67	274	65.1	7.7e-15
C270_05705	T-box	alanyl-tRNA ligase	COG0013	lcn	Leuconostoc carnosum JB16	Bacillota	Bacilli	1	219	43	245	64.9	6.7e-15
LAC1533_1511	T-box	Alanyl-tRNA synthetase	COG0013	laca	Lactobacillus acidipiscis ACA-DC 1533	Bacillota	Bacilli	1	219	104	296	64.4	1.8e-14
LAX80_007180	T-box	alanine--tRNA ligase	COG0013	lmar	Listeria marthii UTK_C1-0015-E1	Bacillota	Bacilli	1	219	52	256	64.2	1.5e-14
D7I45_04375	T-box	alanine--tRNA ligase	COG0013	abom	Apilactobacillus bombintestini BHWM-4	Bacillota	Bacilli	1	219	33	231	64.2	6.6e-15
LGQ02_06385	T-box	alanine--tRNA ligase	COG0013	bshi	Bacillus shivajii JCM 32183	Bacillota	Bacilli	1	219	43	274	64	5e-14
D5F53_21665	T-box	alanine--tRNA ligase	COG0013	plw	Paenibacillus lautus E7593-69	Bacillota	Bacilli	1	219	85	345	63.5	7.2e-14
alaS	T-box	alanyl-tRNA synthetase	COG0013	lin	Listeria innocua Clip11262	Bacillota	Bacilli	1	219	51	254	62.9	3.7e-14
NCTC10459_00925	T-box	Alanine--tRNA ligase	COG0013	gha	Gemella haemolysans NCTC10459	Bacillota	Bacilli	1	219	47	236	62.4	3.9e-14
AWM70_13120	T-box	alanine--tRNA ligase	COG0013	pyg	Paenibacillus yonginensis DCY84	Bacillota	Bacilli	1	219	101	384	61.9	1.4e-13
lwe1517	T-box	alanyl-tRNA synthetase	COG0013	lwe	Listeria welshimeri serovar 6b SLCC5334	Bacillota	Bacilli	1	219	52	256	61.5	7.6e-14
NCTC11323_00931	T-box	Alanine--tRNA ligase	COG0013	gmo	Gemella morbillorum NCTC11323	Bacillota	Bacilli	1	219	51	232	61.5	5.5e-14
G8J22_01211	T-box	Alanine--tRNA ligase	COG0013	lhil	Lentilactobacillus hilgardii LMG 07934	Bacillota	Bacilli	1	219	50	230	61.3	1.1e-13
BKP56_08010	T-box	alanine--tRNA ligase	COG0013	marr	Marinilactibacillus sp. 15R	Bacillota	Bacilli	1	219	72	279	61	1.3e-13
C7K43_03095	T-box	alanine--tRNA ligase	COG0013	tkr	Tetragenococcus koreensis KCTC 3924	Bacillota	Bacilli	1	219	58	262	60.3	2e-13
AAT16_06600	T-box	alanine--tRNA ligase	COG0013	shv	Salinicoccus halodurans H3B36	Bacillota	Bacilli	1	219	29	201	60.1	1.8e-13
JIR001_22790	T-box	alanine--tRNA ligase	COG0013	pabs	Polycladomyces abyssicola JIR-001	Bacillota	Bacilli	1	219	96	309	59	5.6e-13
UE46_09270	T-box	alanine--tRNA ligase	COG0013	lwi	Listeria weihenstephanensis WS 4560	Bacillota	Bacilli	1	219	133	340	58.5	7e-13
BW727_100490	T-box	Alanine--tRNA ligase	COG0013	jda	Jeotgalibaca dankookensis EX-07	Bacillota	Bacilli	1	219	48	252	57.6	5.3e-13
OBV_26450	T-box	alanyl-tRNA synthetase	COG0013	ova	Oscillibacter valericigenes Sjm18-20	Bacillota	Clostridia	1	219	152	352	56.9	2.3e-12
LG045_06895	T-box	alanine--tRNA ligase	COG0013	lgas	Limosilactobacillus gastricus LG045	Bacillota	Bacilli	1	219	21	216	56.8	7.1e-13
AXE85_05385	T-box	alanine--tRNA ligase	COG0013	got	Gemella sp. oral taxon 928	Bacillota	Bacilli	1	219	162	355	56.5	1.2e-12
CG018_07315	T-box	alanine--tRNA ligase	COG0013	geq	Gemella sp. ND 6198	Bacillota	Bacilli	1	219	163	356	56.5	1.2e-12
A4V11_03250	T-box	alanine--tRNA ligase	COG0013	paci	Pediococcus acidilactici ZPA017	Bacillota	Bacilli	1	219	43	234	56.4	1.3e-12
FPV25_01430	T-box	alanine--tRNA ligase	COG0013	carn	Carnobacterium sp. PL17GRE32	Bacillota	Bacilli	1	219	77	264	55.4	2.5e-12
NCTC4824_01603	T-box	alanyl-tRNA synthetase	COG0013	blen	Lederbergia lenta NCTC4824	Bacillota	Bacilli	1	219	51	274	55	7.9e-12
AWM76_04260	T-box	alanine--tRNA ligase	COG0013	avs	Aerococcus viridans CCUG4311	Bacillota	Bacilli	1	219	77	264	54.9	4e-12
NCTC4823_01747	T-box	alanyl-tRNA synthetase	COG0013	bfd	Bacillus freudenreichii NCTC4823	Bacillota	Bacilli	1	219	104	333	54.5	1.1e-11
APT62_05930	T-box	alanine--tRNA ligase	COG0013	aui	Aerococcus urinaeequi USDA-ARS-USMARC-56713	Bacillota	Bacilli	1	219	77	264	54.3	4.8e-12
FOC79_00515	T-box	alanine--tRNA ligase	COG0013	adc	Abiotrophia defectiva FDAARGOS_785	Bacillota	Bacilli	1	219	25	218	54.3	3.6e-12
SMA_0635	T-box	Alanyl-tRNA synthetase	COG0013	smn	Streptococcus macedonicus ACA-DC 198	Bacillota	Bacilli	1	219	30	261	52.9	1e-11
CL176_05145	T-box	alanine--tRNA ligase	COG0013	abae	Suicoccus acidiformans ZY16052	Bacillota	Bacilli	1	219	28	216	52.9	1.5e-11
FFV09_03715	T-box	alanine--tRNA ligase	COG0013	saca	Saccharibacillus brassicae ATSA2	Bacillota	Bacilli	1	219	216	499	52.7	3.5e-11
BW721_04615	T-box	alanine--tRNA ligase	COG0013	jep	Jeotgalibaca sp. PTS2502	Bacillota	Bacilli	1	219	128	329	52.1	1.9e-11
JMA_22910	T-box	alanyl-tRNA synthase	COG0013	jeo	Jeotgalibacillus malaysiensis D5	Bacillota	Bacilli	77	219	1	127	52	3.8e-11
G7057_09600	T-box	alanine--tRNA ligase	COG0013	jar	Jeotgalibaca arthritidis CECT 9157	Bacillota	Bacilli	1	219	128	329	50.9	3.7e-11
AYR59_06345	T-box	alanine--tRNA ligase	COG0013	lle	Fructilactobacillus lindneri TMW 1.481	Bacillota	Bacilli	1	219	25	215	50.5	2.4e-11
BBD41_06855	T-box	alanine--tRNA ligase	COG0013	pib	Paenibacillus ihbetae IHBB 9852	Bacillota	Bacilli	1	219	87	357	49.7	2.6e-10
EJN90_11140	T-box	alanine--tRNA ligase	COG0013	jeh	Jeotgalibaca ciconiae H21T32	Bacillota	Bacilli	1	219	144	345	49.2	1.4e-10
A6B45_02700	T-box	alanine--tRNA ligase	COG0013	lsu	Leuconostoc mesenteroides subsp. suionicum DSM 20241	Bacillota	Bacilli	1	219	7	215	49.1	8.9e-11
LEUM_0556	T-box	alanyl-tRNA synthetase	COG0013	lme	Leuconostoc mesenteroides subsp. mesenteroides ATCC 8293	Bacillota	Bacilli	1	219	7	215	48.7	1.1e-10
G7058_02465	T-box	alanine--tRNA ligase	COG0013	jpo	Jeotgalibaca porci CCUG 69148	Bacillota	Bacilli	1	219	89	291	46.4	4.9e-10
Desgi_2679	T-box	alanine--tRNA ligase	COG0013	dgi	Desulfoscipio gibsoniae DSM 7213	Bacillota	Clostridia	1	219	83	266	44.9	3.6e-09
GZH47_27770	T-box	alanine--tRNA ligase	COG0013	prz	Paenibacillus rhizovicinus 14171R-81	Bacillota	Bacilli	1	219	285	477	44.7	5.2e-09
LACOL_1248	T-box	Alanine--tRNA ligase	COG0013	lol	Paucilactobacillus oligofermentans DSM 15707 = LMG 22743 LACOL	Bacillota	Bacilli	1	219	26	208	43	2.9e-09
EPA93_40575	T-box	hypothetical protein	COG0013	kbs	Ktedonobacterales bacterium SCAWS-G2	Chloroflexota	Ktedonobacteria	1	219	76	456	38.7	4.1e-07
B4V02_06545	T-box	alanine--tRNA ligase	COG0013	pkb	Paenibacillus kribbensis AM49	Bacillota	Bacilli	1	219	60	278	36.9	4.3e-07
AYR59_01110	T-box	hypothetical protein	COG0147	lle	Fructilactobacillus lindneri TMW 1.481	Bacillota	Bacilli	1	219	539	794	90.8	1e-21
HCR03_00485	T-box	anthranilate synthase component I	COG0147	cfem	Caproicibacter fermentans 7D4C2	Bacillota	Clostridia	1	219	232	516	90.4	4.3e-21
EAL2_808p03670	T-box	anthranilate synthase component 1	COG0147	eac	Peptoclostridium acidaminophilum DSM 3953	Bacillota	Clostridia	1	219	24	292	90	4.2e-21
Clopa_3494	T-box	anthranilate synthase component I	COG0147	cpas	Clostridium pasteurianum BC1	Bacillota	Clostridia	1	219	56	295	90	1.1e-20
Sthe_1878	T-box	anthranilate synthase component I	COG0147	sti	Sphaerobacter thermophilus DSM 20745	Thermomicrobiota	Thermomicrobia	1	219	291	577	89.5	8.8e-21
LM596_09710	T-box	anthranilate synthase component I family protein	COG0147	lmal	Liquorilactobacillus mali LM596	Bacillota	Bacilli	1	219	102	364	89.4	5.2e-21
Desor_1462	T-box	anthranilate synthase component I	COG0147	dor	Desulfosporosinus orientis DSM 765	Bacillota	Clostridia	1	219	701	943	89.2	1.5e-20
G8J22_02769	T-box	Aminodeoxychorismate synthase component 1	COG0147	lhil	Lentilactobacillus hilgardii LMG 07934	Bacillota	Bacilli	1	219	602	862	89.1	8e-21
HYG85_20655	T-box	anthranilate synthase component I	COG0147	vgu	Vallitalea guaymasensis Ra1766G1	Bacillota	Clostridia	1	219	60	294	88.3	2.2e-20
Clopa_1534	T-box	anthranilate synthase	COG0147	cpas	Clostridium pasteurianum BC1	Bacillota	Clostridia	1	219	215	450	87.1	5.9e-20
Clo1100_3867	T-box	anthranilate synthase component I	COG0147	clb	Clostridium sp. BNL1100	Bacillota	Clostridia	1	219	174	431	87	3.4e-20
SLGD_01464	T-box	Anthranilate synthase, aminase component/TrpAa	COG0147	slg	Staphylococcus lugdunensis HKU09-01	Bacillota	Bacilli	1	219	659	838	86.4	3.3e-20
EP23_07920	T-box	anthranilate synthase component I	COG0147	sagq	Staphylococcus agnetis 908	Bacillota	Bacilli	1	219	261	434	86.2	3.5e-20
PFJ30894_02031	T-box	Anthranilate synthase component 1	COG0147	pfac	Phascolarctobacterium faecium JCM 30894	Bacillota	Negativicutes	1	219	163	416	85.4	4.1e-20
F7984_10660	T-box	anthranilate synthase component I	COG0147	prd	Pradoshia sp. D12	Bacillota	Bacilli	1	189	646	854	85.3	1.2e-19
Sinf_0459	T-box	anthranilate synthase component I	COG0147	sif	Streptococcus infantarius subsp. infantarius CJ18	Bacillota	Bacilli	1	219	141	376	84.2	9e-20
SPSE_0334	T-box	anthranilate synthase component I	COG0147	sdt	Staphylococcus pseudintermedius ED99	Bacillota	Bacilli	1	219	771	950	82.3	4.1e-19
CEP64_06470	T-box	anthranilate synthase component I	COG0147	sscu	Mammaliicoccus sciuri FDAARGOS_285	Bacillota	Bacilli	1	219	286	462	81.6	5.1e-19
NCTC12225_00408	T-box	anthranilate synthase component I	COG0147	sdp	Staphylococcus delphini NCTC12225	Bacillota	Bacilli	1	219	545	724	81	9.7e-19
Desmer_1479	T-box	anthranilate synthase component I	COG0147	dmi	Desulfosporosinus meridiei DSM 13257	Bacillota	Clostridia	1	219	22	270	80.8	2e-18
RN70_02280	T-box	anthranilate synthase component I	COG0147	sscz	Staphylococcus schleiferi 2317-03	Bacillota	Bacilli	1	219	339	517	79.4	2.3e-18
DWB96_07545	T-box	anthranilate synthase component I	COG0147	scar	Staphylococcus caprae 26D	Bacillota	Bacilli	1	219	271	453	78.7	3.3e-18
CCDG5_1537	T-box	Anthranilate synthase component 1	COG0147	ccel	Clostridium cellulosi DG5	Bacillota	Clostridia	1	219	478	732	78.7	2.8e-18
AL483_04875	T-box	anthranilate synthase component I	COG0147	ssif	Staphylococcus simulans FDAARGOS_124	Bacillota	Bacilli	1	219	318	498	78.1	4.4e-18
BZ166_11475	T-box	anthranilate synthase component I	COG0147	scoh	Staphylococcus cohnii SNUDS-2	Bacillota	Bacilli	1	219	493	676	78.1	5.2e-18
SAP2_14640	T-box	anthranilate synthase component I	COG0147	sarl	Staphylococcus arlettae P2	Bacillota	Bacilli	1	219	582	759	77.8	6.1e-18
FOB90_05800	T-box	anthranilate synthase component I	COG0147	sff	Mammaliicoccus fleurettii FDAARGOS_682	Bacillota	Bacilli	1	219	341	519	77.6	6.5e-18
I6J10_04315	T-box	anthranilate synthase component I	COG0147	mvt	Mammaliicoccus vitulinus FDAARGOS_1153	Bacillota	Bacilli	1	219	73	253	77.5	5.5e-18
SLGD_01464	T-box	Anthranilate synthase, aminase component/TrpAa	COG0147	slg	Staphylococcus lugdunensis HKU09-01	Bacillota	Bacilli	1	219	454	629	77.3	7.4e-18
SCA_1012	T-box	putative anthranilate synthase component I	COG0147	sca	Staphylococcus carnosus subsp. carnosus TM300	Bacillota	Bacilli	1	219	325	506	77.3	7.3e-18
EP23_07920	T-box	anthranilate synthase component I	COG0147	sagq	Staphylococcus agnetis 908	Bacillota	Bacilli	1	219	54	233	77.1	7.4e-18
STH1407	T-box	anthranilate synthetase component I	COG0147	sth	Symbiobacterium thermophilum IAM 14863	Bacillota	Clostridia	1	219	81	348	76.9	1.2e-17
SE1039_12120	T-box	anthranilate synthase subunit I	COG0147	seqo	Staphylococcus equorum KS1039	Bacillota	Bacilli	1	219	303	489	76.9	1.2e-17
NCTC12225_00408	T-box	anthranilate synthase component I	COG0147	sdp	Staphylococcus delphini NCTC12225	Bacillota	Bacilli	1	219	70	261	76.8	1.1e-17
DWB92_02040	T-box	anthranilate synthase component I	COG0147	schr	Staphylococcus chromogenes 20B	Bacillota	Bacilli	1	219	51	235	76.7	9e-18
A4G25_02415	T-box	anthranilate synthase	COG0147	scv	Staphylococcus condimenti DSM 11674	Bacillota	Bacilli	1	219	325	506	76.5	1.2e-17
CEP67_01460	T-box	anthranilate synthase component I	COG0147	spet	Staphylococcus pettenkoferi FDAARGOS_288	Bacillota	Bacilli	1	219	269	450	76.2	1.6e-17
BJD96_07495	T-box	anthranilate synthase component I	COG0147	snl	Staphylococcus nepalensis JS1	Bacillota	Bacilli	1	219	586	771	75.7	2.6e-17
H3V22_01635	T-box	anthranilate synthase component I	COG0147	mlen	Mammaliicoccus lentus H29	Bacillota	Bacilli	1	219	75	256	75.5	2e-17
Awo_c20400	T-box	anthranilate synthase component I	COG0147	awo	Acetobacterium woodii DSM 1030	Bacillota	Clostridia	1	219	131	389	75.1	4.6e-17
CEP67_01460	T-box	anthranilate synthase component I	COG0147	spet	Staphylococcus pettenkoferi FDAARGOS_288	Bacillota	Bacilli	1	219	54	239	74.7	3.8e-17
CEP64_06470	T-box	anthranilate synthase component I	COG0147	sscu	Mammaliicoccus sciuri FDAARGOS_285	Bacillota	Bacilli	1	219	73	251	74.6	3.3e-17
FOB90_05800	T-box	anthranilate synthase component I	COG0147	sff	Mammaliicoccus fleurettii FDAARGOS_682	Bacillota	Bacilli	1	219	95	287	74.5	4.1e-17
STP1_2397	T-box	anthranilate synthase component I	COG0147	spas	Staphylococcus pasteuri SP1	Bacillota	Bacilli	1	219	269	462	74.3	4.5e-17
SD1155_08990	T-box	anthranilate synthase component I	COG0147	sdo	Sulfitobacter donghicola SB1155	Pseudomonadota	Alphaproteobacteria	1	219	269	462	74.3	4.2e-17
ISP08_07290	T-box	anthranilate synthase component I	COG0147	sllo	Staphylococcus lloydii 23_2_7_LY	Bacillota	Bacilli	1	219	287	470	73.7	6e-17
C7J90_04775	T-box	anthranilate synthase component I	COG0147	sfq	Staphylococcus felis ATCC 49168	Bacillota	Bacilli	1	219	292	471	73.6	6.3e-17
A284_06800	T-box	anthranilate synthase component I	COG0147	swa	Staphylococcus warneri SG1	Bacillota	Bacilli	1	219	253	446	73	9.7e-17
SAMEA4384060_1564	T-box	anthranilate synthase component I	COG0147	spic	Staphylococcus piscifermentans NCTC13836	Bacillota	Bacilli	1	219	327	507	73	9.5e-17
C7J88_06370	T-box	anthranilate synthase component I	COG0147	smus	Staphylococcus muscae ATCC 49910	Bacillota	Bacilli	1	219	367	548	73	7e-17
CNQ82_06895	T-box	anthranilate synthase component I	COG0147	sdb	Staphylococcus debuckii SDB 2975	Bacillota	Bacilli	1	219	329	509	73	9.9e-17
Sgly_2875	T-box	anthranilate synthase, component I	COG0147	sgy	Syntrophobotulus glycolicus DSM 8271	Bacillota	Clostridia	1	219	61	358	72.9	1.1e-16
H3V22_01635	T-box	anthranilate synthase component I	COG0147	mlen	Mammaliicoccus lentus H29	Bacillota	Bacilli	1	219	293	467	72.9	9.1e-17
B5P37_04320	T-box	anthranilate synthase component I	COG0147	slz	Staphylococcus lutrae ATCC 700373	Bacillota	Bacilli	1	219	380	559	72.8	1.1e-16
C7J89_08975	T-box	anthranilate synthase component I	COG0147	skl	Staphylococcus kloosii ATCC 43959	Bacillota	Bacilli	1	219	287	470	72.8	1e-16
RN70_02280	T-box	anthranilate synthase component I	COG0147	sscz	Staphylococcus schleiferi 2317-03	Bacillota	Bacilli	1	219	96	287	72.4	1.5e-16
SAMEA4384339_1266	T-box	Anthranilate synthase component I	COG0147	ssim	Staphylococcus simiae NCTC13838	Bacillota	Bacilli	1	219	64	240	72.3	1.7e-16
SHYC_02215	T-box	anthranilate synthase component I	COG0147	shu	Staphylococcus hyicus ATCC 11249	Bacillota	Bacilli	1	219	265	439	72.3	1.3e-16
SXYLSMQ121_1417	T-box	Anthranilate synthase, aminase component	COG0147	sxl	Staphylococcus xylosus SMQ-121	Bacillota	Bacilli	1	219	357	548	72	2e-16
CLSA_c23620	T-box	anthranilate synthase component 1	COG0147	csb	Clostridium saccharobutylicum DSM 13864	Bacillota	Clostridia	1	219	465	733	72	4.7e-16
SHYC_02215	T-box	anthranilate synthase component I	COG0147	shu	Staphylococcus hyicus ATCC 11249	Bacillota	Bacilli	1	219	54	234	71.5	2.1e-16
SAMEA4384403_1403	T-box	anthranilate synthase component I	COG0147	sste	Mammaliicoccus stepanovicii NCTC13839	Bacillota	Bacilli	1	219	74	251	71.4	1.8e-16
PATL70BA_1812	T-box	anthranilate synthase	COG0147	cbar	Petrocella atlantisensis 70B-A	Bacillota	Clostridia	1	219	206	552	71.3	2.8e-16
DWB92_02040	T-box	anthranilate synthase component I	COG0147	schr	Staphylococcus chromogenes 20B	Bacillota	Bacilli	1	219	263	437	71.1	2.5e-16
SAMSHR1132_12100	T-box	anthranilate synthase component I	COG0147	suh	Staphylococcus argenteus MSHR1132	Bacillota	Bacilli	1	219	63	236	71	3.8e-16
EJN90_08655	T-box	anthranilate synthase component I	COG0147	jeh	Jeotgalibaca ciconiae H21T32	Bacillota	Bacilli	1	219	104	362	70.9	3.6e-16
NCTC13712_01360	T-box	Anthranilate synthase component 1	COG0147	ssh	Staphylococcus schweitzeri NCTC13712	Bacillota	Bacilli	1	219	59	236	70.8	4e-16
APT62_01685	T-box	anthranilate synthase subunit I	COG0147	aui	Aerococcus urinaeequi USDA-ARS-USMARC-56713	Bacillota	Bacilli	1	219	181	448	70.6	3e-16
SAZ172_1378	T-box	Anthranilate synthase, aminase component	COG0147	sauz	Staphylococcus aureus subsp. aureus Z172	Bacillota	Bacilli	1	219	59	235	70.2	6.4e-16
SCA_1012	T-box	putative anthranilate synthase component I	COG0147	sca	Staphylococcus carnosus subsp. carnosus TM300	Bacillota	Bacilli	1	219	97	277	69.8	6.4e-16
AYP1020_0674	T-box	Anthranilate synthase component 1	COG0147	scap	Staphylococcus capitis subsp. capitis AYP1020	Bacillota	Bacilli	1	219	67	240	69.1	9e-16
A4G25_02415	T-box	anthranilate synthase	COG0147	scv	Staphylococcus condimenti DSM 11674	Bacillota	Bacilli	1	219	97	277	69	1.1e-15
AWM76_08950	T-box	anthranilate synthase subunit I	COG0147	avs	Aerococcus viridans CCUG4311	Bacillota	Bacilli	1	219	630	895	68.8	1e-15
SAMEA4384060_1564	T-box	anthranilate synthase component I	COG0147	spic	Staphylococcus piscifermentans NCTC13836	Bacillota	Bacilli	1	219	98	277	68.7	1.2e-15
BW721_06355	T-box	anthranilate synthase component I	COG0147	jep	Jeotgalibaca sp. PTS2502	Bacillota	Bacilli	1	219	95	354	68.2	1.3e-15
G7057_07690	T-box	anthranilate synthase component I	COG0147	jar	Jeotgalibaca arthritidis CECT 9157	Bacillota	Bacilli	1	219	94	353	68.2	1.3e-15
SH1542	T-box	unnamed protein product; hypothetical protein, similar to anthranilate synthase component I	COG0147	sha	Staphylococcus haemolyticus JCSC1435	Bacillota	Bacilli	1	219	271	463	67.9	2e-15
FPV25_07025	T-box	anthranilate synthase component I family protein	COG0147	carn	Carnobacterium sp. PL17GRE32	Bacillota	Bacilli	1	219	376	643	67.9	1.5e-15
I6J10_04315	T-box	anthranilate synthase component I	COG0147	mvt	Mammaliicoccus vitulinus FDAARGOS_1153	Bacillota	Bacilli	1	219	288	464	67.5	2.1e-15
CNQ82_06895	T-box	anthranilate synthase component I	COG0147	sdb	Staphylococcus debuckii SDB 2975	Bacillota	Bacilli	1	219	99	278	67.3	3e-15
SAMSHR1132_12100	T-box	anthranilate synthase component I	COG0147	suh	Staphylococcus argenteus MSHR1132	Bacillota	Bacilli	1	219	264	448	67.1	3.7e-15
NCTC13712_01360	T-box	Anthranilate synthase component 1	COG0147	ssh	Staphylococcus schweitzeri NCTC13712	Bacillota	Bacilli	1	219	264	450	66.7	4.7e-15
SEB_01074	T-box	Anthranilate synthase, aminase component # TrpAa	COG0147	sepp	Staphylococcus epidermidis PM221	Bacillota	Bacilli	1	219	178	345	66.7	4.8e-15
SAZ172_1378	T-box	Anthranilate synthase, aminase component	COG0147	sauz	Staphylococcus aureus subsp. aureus Z172	Bacillota	Bacilli	1	219	263	449	66.5	6e-15
SEB_01074	T-box	Anthranilate synthase, aminase component # TrpAa	COG0147	sepp	Staphylococcus epidermidis PM221	Bacillota	Bacilli	1	219	370	551	66.4	5.8e-15
C7J88_06370	T-box	anthranilate synthase component I	COG0147	smus	Staphylococcus muscae ATCC 49910	Bacillota	Bacilli	1	219	150	324	65.9	4.7e-15
C7J89_08975	T-box	anthranilate synthase component I	COG0147	skl	Staphylococcus kloosii ATCC 43959	Bacillota	Bacilli	1	219	62	233	65.8	6.8e-15
SH1542	T-box	unnamed protein product; hypothetical protein, similar to anthranilate synthase component I	COG0147	sha	Staphylococcus haemolyticus JCSC1435	Bacillota	Bacilli	1	219	58	231	65.3	9.5e-15
BJD96_07495	T-box	anthranilate synthase component I	COG0147	snl	Staphylococcus nepalensis JS1	Bacillota	Bacilli	1	219	368	551	65	1.5e-14
ISP08_07290	T-box	anthranilate synthase component I	COG0147	sllo	Staphylococcus lloydii 23_2_7_LY	Bacillota	Bacilli	1	219	65	233	64.9	1.2e-14
AYP1020_0674	T-box	Anthranilate synthase component 1	COG0147	scap	Staphylococcus capitis subsp. capitis AYP1020	Bacillota	Bacilli	1	219	259	446	64.9	1.1e-14
STP1_2397	T-box	anthranilate synthase component I	COG0147	spas	Staphylococcus pasteuri SP1	Bacillota	Bacilli	1	219	63	241	64.5	1.5e-14
SD1155_08990	T-box	anthranilate synthase component I	COG0147	sdo	Sulfitobacter donghicola SB1155	Pseudomonadota	Alphaproteobacteria	1	219	63	241	64.5	1.4e-14
B5P37_04320	T-box	anthranilate synthase component I	COG0147	slz	Staphylococcus lutrae ATCC 700373	Bacillota	Bacilli	1	219	66	259	64.1	1.9e-14
SAMEA4384339_1266	T-box	Anthranilate synthase component I	COG0147	ssim	Staphylococcus simiae NCTC13838	Bacillota	Bacilli	1	219	270	454	63.5	3.2e-14
SAMEA4384403_1403	T-box	anthranilate synthase component I	COG0147	sste	Mammaliicoccus stepanovicii NCTC13839	Bacillota	Bacilli	1	219	286	460	63.4	2e-14
SE1039_12120	T-box	anthranilate synthase subunit I	COG0147	seqo	Staphylococcus equorum KS1039	Bacillota	Bacilli	1	219	86	263	63.4	3.3e-14
EGX58_11020	T-box	anthranilate synthase component I	COG0147	shom	Staphylococcus hominis FDAARGOS_575	Bacillota	Bacilli	1	219	260	445	63.2	2.7e-14
SAP2_14640	T-box	anthranilate synthase component I	COG0147	sarl	Staphylococcus arlettae P2	Bacillota	Bacilli	1	219	375	546	62.9	4.2e-14
C7J90_04775	T-box	anthranilate synthase component I	COG0147	sfq	Staphylococcus felis ATCC 49168	Bacillota	Bacilli	1	219	59	259	62.7	4.2e-14
BZ166_11475	T-box	anthranilate synthase component I	COG0147	scoh	Staphylococcus cohnii SNUDS-2	Bacillota	Bacilli	1	219	281	465	62.6	5e-14
EGX58_11020	T-box	anthranilate synthase component I	COG0147	shom	Staphylococcus hominis FDAARGOS_575	Bacillota	Bacilli	1	219	59	229	60.9	1e-13
DWB96_07545	T-box	anthranilate synthase component I	COG0147	scar	Staphylococcus caprae 26D	Bacillota	Bacilli	1	219	68	240	60.4	1.7e-13
SXYLSMQ121_1417	T-box	Anthranilate synthase, aminase component	COG0147	sxl	Staphylococcus xylosus SMQ-121	Bacillota	Bacilli	1	219	138	311	59.9	2.7e-13
SPSE_0334	T-box	anthranilate synthase component I	COG0147	sdt	Staphylococcus pseudintermedius ED99	Bacillota	Bacilli	24	219	1	172	59.9	2.3e-13
GXM21_12370	T-box	anthranilate synthase component I	COG0147	mfun	Megamonas funiformis JCM 14723	Bacillota	Negativicutes	1	219	169	398	59.8	2e-13
Dia5BBH33_15840	T-box	anthranilate synthase component 1	COG0147	dho	Dialister hominis 5BBH33	Bacillota	Negativicutes	1	219	99	346	59.3	3.4e-13
AL483_04875	T-box	anthranilate synthase component I	COG0147	ssif	Staphylococcus simulans FDAARGOS_124	Bacillota	Bacilli	1	219	74	259	56.7	1.4e-12
A284_06800	T-box	anthranilate synthase component I	COG0147	swa	Staphylococcus warneri SG1	Bacillota	Bacilli	1	219	66	225	53.1	1.3e-11
MLA2C4_06490	T-box	anthranilate synthase component I	COG0147	bmob	Bacillus mobilis ML-A2C4	Bacillota	Bacilli	104	219	1	64	47.5	8.4e-10
CY96_05385	T-box	anthranilate synthase subunit I	COG0147	bby	Bacillus bombysepticus Wang	Bacillota	Bacilli	104	219	1	64	47.5	1e-09
BAMEG_3342	T-box	anthranilate synthase component I	COG0147	bah	Bacillus anthracis CDC 684	Bacillota	Bacilli	104	219	1	64	47	1.2e-09
DOE78_15070	T-box	anthranilate synthase component I	COG0147	bacq	Bacillus sp. Y1	Bacillota	Bacilli	146	219	1	56	42.9	1e-08
X953_02435	T-box	anthranilate synthase subunit I	COG0147	vir	Virgibacillus sp. SK37	Bacillota	Bacilli	137	219	1	105	41.9	1.6e-08
Sinf_0459	T-box	anthranilate synthase component I	COG0147	sif	Streptococcus infantarius subsp. infantarius CJ18	Bacillota	Bacilli	1	219	410	590	37.4	1e-07
JMA_18830	T-box	anthranilate synthase	COG0147	jeo	Jeotgalibacillus malaysiensis D5	Bacillota	Bacilli	146	219	1	70	37.1	2.7e-07
EH197_11815	T-box	histidine--tRNA ligase	COG0124	eav	Enterococcus avium 352	Bacillota	Bacilli	1	219	241	447	92.8	1.4e-21
B0537_04240	T-box	histidine--tRNA ligase	COG0124	dfg	Desulforamulus ferrireducens GSS09	Bacillota	Clostridia	1	219	109	332	92.8	9.4e-22
BP422_04615	T-box	histidine--tRNA ligase	COG0124	bfm	Brevibacillus formosus NF2	Bacillota	Bacilli	1	219	255	514	92.5	2e-21
G7062_08640	T-box	histidine--tRNA ligase	COG0124	erd	Erysipelothrix sp. HDW6C	Bacillota	Erysipelotrichia	1	219	113	300	92.4	5.6e-22
BBR47_18890	T-box	histidyl-tRNA synthetase	COG0124	bbe	Brevibacillus brevis NBRC 100599	Bacillota	Bacilli	1	219	107	370	92.3	2.1e-21
EEI45_07105	T-box	histidine--tRNA ligase	COG0124	eri	Erysipelothrix piscisicarius 15TAL0474	Bacillota	Erysipelotrichia	1	219	34	218	91.8	6e-22
I4Q40_11605	T-box	histidine--tRNA ligase	COG0124	elac	Enterococcus lactis KCTC 21015	Bacillota	Bacilli	1	219	131	338	91.8	1.3e-21
SAMEA4384403_1130	T-box	histidyl-tRNA synthetase	COG0124	sste	Mammaliicoccus stepanovicii NCTC13839	Bacillota	Bacilli	1	219	54	268	91.1	1.5e-21
Desru_3179	T-box	histidyl-tRNA synthetase	COG0124	dru	Desulforamulus ruminis DSM 2154	Bacillota	Clostridia	1	219	186	417	90.2	5.5e-21
KCTCHS21_19730	T-box	histidine--tRNA ligase 2	COG0124	cohn	Cohnella abietis HS21	Bacillota	Bacilli	1	219	414	698	90.1	9.5e-21
EF62_2333	T-box	histidyl-tRNA synthetase	COG0124	efl	Enterococcus faecalis 62	Bacillota	Bacilli	1	219	63	270	90	4.2e-21
CCDG5_0243	T-box	Histidine-tRNA ligase	COG0124	ccel	Clostridium cellulosi DG5	Bacillota	Clostridia	1	219	2	198	88.9	6.9e-21
CEP64_05110	T-box	histidine--tRNA ligase	COG0124	sscu	Mammaliicoccus sciuri FDAARGOS_285	Bacillota	Bacilli	1	219	55	274	88.8	7.2e-21
BA6348_19545	T-box	histidine--tRNA ligase	COG0124	bagr	Brevibacillus agri DSM 6348	Bacillota	Bacilli	1	219	98	358	88.8	1.6e-20
AWM76_05110	T-box	histidine--tRNA ligase	COG0124	avs	Aerococcus viridans CCUG4311	Bacillota	Bacilli	1	219	166	362	88.6	8.5e-21
JZ786_16745	T-box	histidine--tRNA ligase	COG0124	afx	Alicyclobacillus ferrooxydans S30H14	Bacillota	Bacilli	1	219	137	381	88.6	2.2e-20
LAC1533_1164	T-box	Histidyl-tRNA synthetase	COG0124	laca	Lactobacillus acidipiscis ACA-DC 1533	Bacillota	Bacilli	1	219	191	370	87.7	1.8e-20
FPV25_01145	T-box	histidine--tRNA ligase	COG0124	carn	Carnobacterium sp. PL17GRE32	Bacillota	Bacilli	1	219	166	362	87.6	1.3e-20
APT62_05180	T-box	histidine--tRNA ligase	COG0124	aui	Aerococcus urinaeequi USDA-ARS-USMARC-56713	Bacillota	Bacilli	1	219	166	362	87.6	1.3e-20
JD108_15205	T-box	histidine--tRNA ligase	COG0124	bcop	Brevibacillus composti FJAT-54423	Bacillota	Bacilli	1	219	140	393	87	3.9e-20
IJ21_16330	T-box	histidyl-tRNA synthetase	COG0124	pow	Paenibacillus sp. 32O-W	Bacillota	Bacilli	1	219	495	768	86.5	6e-20
GXN75_13465	T-box	histidine--tRNA ligase	COG0124	keb	Kroppenstedtia eburnea DSM 45196	Bacillota	Bacilli	1	219	701	947	86.4	5.5e-20
VN24_17960	T-box	histidyl-tRNA synthetase	COG0124	pbj	Paenibacillus beijingensis DSM 24997	Bacillota	Bacilli	1	219	388	664	86.1	1e-19
FOC79_08425	T-box	histidine--tRNA ligase	COG0124	adc	Abiotrophia defectiva FDAARGOS_785	Bacillota	Bacilli	1	219	47	242	86	2.5e-20
FPL14_23745	T-box	histidine--tRNA ligase	COG0124	cchl	Cohnella cholangitidis 1605-214	Bacillota	Bacilli	1	219	296	581	85.7	9.7e-20
GOP56_22350	T-box	histidine--tRNA ligase	COG0124	brw	Brevibacillus sp. 7WMA2	Bacillota	Bacilli	1	219	57	304	85.5	1.3e-19
BRLA_c012970	T-box	histidine--tRNA ligase	COG0124	blr	Brevibacillus laterosporus LMG 15441	Bacillota	Bacilli	1	219	57	304	85.5	1.3e-19
Pjdr2_4376	T-box	histidyl-tRNA synthetase	COG0124	pjd	Paenibacillus sp. JDR-2	Bacillota	Bacilli	1	219	293	531	84.6	2.2e-19
C1X05_12610	T-box	histidine--tRNA ligase	COG0124	lfb	Laceyella sacchari FBKL4.010	Bacillota	Bacilli	1	219	189	440	84.5	1.5e-19
AL483_03720	T-box	histidine--tRNA ligase	COG0124	ssif	Staphylococcus simulans FDAARGOS_124	Bacillota	Bacilli	1	219	52	272	83.5	1.9e-19
AWM73_04735	T-box	histidine--tRNA ligase	COG0124	aun	Aerococcus urinae CCUG36881	Bacillota	Bacilli	1	219	340	540	83.5	1.4e-19
APS55_06000	T-box	histidine--tRNA ligase	COG0124	lku	Lactobacillus kunkeei MP2	Bacillota	Bacilli	1	219	104	284	83.2	1e-19
UB51_02550	T-box	histidyl-tRNA synthetase	COG0124	pih	Paenibacillus sp. IHBB 10380	Bacillota	Bacilli	1	219	213	471	83	6.7e-19
LPB68_06275	T-box	histidine--tRNA ligase	COG0124	pcx	Paenibacillus crassostreae LPB0068	Bacillota	Bacilli	1	219	181	481	82.9	5e-19
Clo1100_2291	T-box	histidyl-tRNA synthetase	COG0124	clb	Clostridium sp. BNL1100	Bacillota	Clostridia	1	219	43	260	82.8	4.1e-19
ET464_01120	T-box	histidine--tRNA ligase	COG0124	pprt	Paenibacillus protaetiae FW100M-2	Bacillota	Bacilli	1	219	633	895	81.6	8.6e-19
H3V22_03215	T-box	histidine--tRNA ligase	COG0124	mlen	Mammaliicoccus lentus H29	Bacillota	Bacilli	1	219	54	271	81.6	5.2e-19
LM596_06520	T-box	histidine--tRNA ligase	COG0124	lmal	Liquorilactobacillus mali LM596	Bacillota	Bacilli	1	219	60	242	80.7	9.5e-19
I6J10_05650	T-box	histidine--tRNA ligase	COG0124	mvt	Mammaliicoccus vitulinus FDAARGOS_1153	Bacillota	Bacilli	1	219	55	272	80.2	1.1e-18
SLGD_01290	T-box	Histidyl-tRNA synthetase	COG0124	slg	Staphylococcus lugdunensis HKU09-01	Bacillota	Bacilli	1	219	71	272	80.1	1.4e-18
BSQ49_06580	T-box	histidine--tRNA ligase	COG0124	lhw	Liquorilactobacillus hordei TMW 1.1822	Bacillota	Bacilli	1	219	60	243	79.5	1.9e-18
AWM70_13310	T-box	histidine--tRNA ligase	COG0124	pyg	Paenibacillus yonginensis DCY84	Bacillota	Bacilli	1	219	219	501	78.3	8e-18
GXN76_11845	T-box	histidine--tRNA ligase	COG0124	kpul	Kroppenstedtia pulmonis W9323	Bacillota	Bacilli	1	219	173	418	78	7.3e-18
EAV92_11680	T-box	histidine--tRNA ligase	COG0124	coh	Cohnella candidum 18JY8-7	Bacillota	Bacilli	1	219	247	494	77.9	7.5e-18
D5F53_21755	T-box	histidine--tRNA ligase	COG0124	plw	Paenibacillus lautus E7593-69	Bacillota	Bacilli	1	219	371	638	77.7	1.6e-17
PTH_1048	T-box	histidyl-tRNA synthetase	COG0124	pth	Pelotomaculum thermopropionicum SI	Bacillota	Clostridia	1	219	84	407	77.5	8.1e-18
GYMC10_1579	T-box	histidyl-tRNA synthetase	COG0124	gym	Paenibacillus sp. Y412MC10	Bacillota	Bacilli	1	219	356	626	77.3	1.9e-17
ERIC2_c27800	T-box	histidine--tRNA ligase HisS	COG0124	plv	Paenibacillus larvae subsp. larvae DSM 25430	Bacillota	Bacilli	1	219	72	330	76.8	1.7e-17
ELX58_02155	T-box	histidine--tRNA ligase	COG0124	lji	Acetilactobacillus jinshanensis HSLZ-75	Bacillota	Bacilli	1	219	122	304	76.5	6.9e-18
D7I45_03055	T-box	histidine--tRNA ligase	COG0124	abom	Apilactobacillus bombintestini BHWM-4	Bacillota	Bacilli	1	219	106	288	76.3	4.8e-18
EP23_03995	T-box	histidine--tRNA ligase	COG0124	sagq	Staphylococcus agnetis 908	Bacillota	Bacilli	1	219	52	268	75.8	1.7e-17
Desor_0962	T-box	histidyl-tRNA synthetase	COG0124	dor	Desulfosporosinus orientis DSM 765	Bacillota	Clostridia	1	219	93	286	75.8	4.1e-17
A4V11_02400	T-box	histidine--tRNA ligase	COG0124	paci	Pediococcus acidilactici ZPA017	Bacillota	Bacilli	1	219	125	292	75.7	1.4e-17
JMA_23030	T-box	histidyl-tRNA synthetase	COG0124	jeo	Jeotgalibacillus malaysiensis D5	Bacillota	Bacilli	92	219	1	119	74.6	5.9e-17
H70357_27415	T-box	histidyl-tRNA synthetase	COG0124	paeh	Paenibacillus sp. FSL H7-0357	Bacillota	Bacilli	1	219	404	720	74	1.9e-16
SY83_14055	T-box	histidyl-tRNA synthetase	COG0124	pswu	Paenibacillus swuensis DY6	Bacillota	Bacilli	1	219	496	760	73.9	1e-16
C7K43_09535	T-box	histidine--tRNA ligase	COG0124	tkr	Tetragenococcus koreensis KCTC 3924	Bacillota	Bacilli	1	219	160	365	73.8	6.7e-17
DSY2432	T-box	hypothetical protein	COG0124	dsy	Desulfitobacterium hafniense Y51	Bacillota	Clostridia	1	219	590	789	73.8	1.4e-16
HUB94_19255	T-box	histidine--tRNA ligase	COG0124	pcel	Paenibacillus cellulosilyticus KACC 14175	Bacillota	Bacilli	1	219	250	551	73.5	1.9e-16
PGRAT_25355	T-box	histidyl-tRNA synthetase	COG0124	pgm	Paenibacillus graminis DSM 15220	Bacillota	Bacilli	1	219	455	768	73.3	2.7e-16
PSTEL_20275	T-box	histidyl-tRNA synthetase	COG0124	pste	Paenibacillus stellifer DSM 14472	Bacillota	Bacilli	1	219	339	642	73.1	2.6e-16
BBD41_06945	T-box	histidine--tRNA ligase	COG0124	pib	Paenibacillus ihbetae IHBB 9852	Bacillota	Bacilli	1	219	315	607	72.9	2.8e-16
EGX58_09875	T-box	histidine--tRNA ligase	COG0124	shom	Staphylococcus hominis FDAARGOS_575	Bacillota	Bacilli	1	219	72	275	72.8	9e-17
R50912_26355	T-box	histidyl-tRNA synthetase	COG0124	paeq	Paenibacillus sp. FSL R5-0912	Bacillota	Bacilli	1	219	583	902	72.1	5.7e-16
P40081_29805	T-box	histidyl-tRNA synthetase	COG0124	paen	Paenibacillus sp. FSL P4-0081	Bacillota	Bacilli	1	219	583	902	72.1	6.4e-16
LEUM_1310	T-box	histidyl-tRNA synthetase	COG0124	lme	Leuconostoc mesenteroides subsp. mesenteroides ATCC 8293	Bacillota	Bacilli	1	219	47	242	72.1	1.1e-16
HUB98_10630	T-box	histidine--tRNA ligase	COG0124	pbac	Paenibacillus barcinonensis KACC11450	Bacillota	Bacilli	1	219	365	684	71.4	6.5e-16
SAP2_12230	T-box	histidine--tRNA ligase	COG0124	sarl	Staphylococcus arlettae P2	Bacillota	Bacilli	1	219	53	281	71.2	3e-16
IJ22_28170	T-box	histidyl-tRNA synthetase	COG0124	pnp	Paenibacillus naphthalenovorans 32O-Y	Bacillota	Bacilli	1	219	92	420	71	5.7e-16
R70723_25395	T-box	histidyl-tRNA synthetase	COG0124	paea	Paenibacillus sp. FSL R7-0273	Bacillota	Bacilli	1	219	402	717	70.8	1.1e-15
B9T62_24640	T-box	histidine--tRNA ligase	COG0124	pdh	Paenibacillus donghaensis KCTC 13049	Bacillota	Bacilli	1	219	611	925	70.7	1.3e-15
JEM45_02750	T-box	histidine--tRNA ligase	COG0124	jea	Jeotgalicoccus sp. ATCC 8456	Bacillota	Bacilli	1	219	53	243	70.7	2e-16
CL176_07915	T-box	histidine--tRNA ligase	COG0124	abae	Suicoccus acidiformans ZY16052	Bacillota	Bacilli	1	219	233	417	70.6	4.1e-16
BJD96_06215	T-box	histidine--tRNA ligase	COG0124	snl	Staphylococcus nepalensis JS1	Bacillota	Bacilli	1	219	68	279	70.5	5.5e-16
A6B45_06135	T-box	histidine--tRNA ligase	COG0124	lsu	Leuconostoc mesenteroides subsp. suionicum DSM 20241	Bacillota	Bacilli	1	219	47	242	70.4	2.8e-16
PODO_24110	T-box	histidyl-tRNA synthetase	COG0124	pod	Paenibacillus odorifer DSM 15391	Bacillota	Bacilli	1	219	282	598	69.8	1.9e-15
SHYC_06415	T-box	histidyl-tRNA synthetase	COG0124	shu	Staphylococcus hyicus ATCC 11249	Bacillota	Bacilli	1	219	52	269	69.7	6.1e-16
NCTC12225_01378	T-box	histidyl-tRNA synthetase	COG0124	sdp	Staphylococcus delphini NCTC12225	Bacillota	Bacilli	1	219	61	280	69.4	9.6e-16
ISP08_06095	T-box	histidine--tRNA ligase	COG0124	sllo	Staphylococcus lloydii 23_2_7_LY	Bacillota	Bacilli	1	219	70	281	69	9.8e-16
SH1290	T-box	histidyl-tRNA synthetase	COG0124	sha	Staphylococcus haemolyticus JCSC1435	Bacillota	Bacilli	1	219	69	287	68.9	1.1e-15
JRJ22_22585	T-box	histidine--tRNA ligase	COG0124	ptj	Paenibacillus tianjinensis TB2019	Bacillota	Bacilli	1	219	420	734	68.7	2.9e-15
JI735_01420	T-box	histidine--tRNA ligase	COG0124	pson	Paenibacillus sonchi LMG 24727	Bacillota	Bacilli	1	219	635	948	68.6	4e-15
SPSE_1161	T-box	histidyl-tRNA synthetase	COG0124	sdt	Staphylococcus pseudintermedius ED99	Bacillota	Bacilli	1	219	61	280	68.5	1.5e-15
KDC22_25710	T-box	histidine--tRNA ligase	COG0124	ptri	Paenibacillus tritici PH55-1	Bacillota	Bacilli	1	219	308	626	67.6	6.8e-15
SE1039_14580	T-box	histidyl-tRNA synthetase	COG0124	seqo	Staphylococcus equorum KS1039	Bacillota	Bacilli	1	219	73	279	67.5	3.1e-15
FOB90_02125	T-box	histidine--tRNA ligase	COG0124	sff	Mammaliicoccus fleurettii FDAARGOS_682	Bacillota	Bacilli	1	219	52	280	67.4	2.8e-15
HPL003_27880	T-box	histidyl-tRNA synthetase	COG0124	pta	Paenibacillus terrae HPL-003	Bacillota	Bacilli	1	219	265	596	67.4	6.3e-15
SCA_1242	T-box	histidyl-tRNA synthetase	COG0124	sca	Staphylococcus carnosus subsp. carnosus TM300	Bacillota	Bacilli	1	219	52	277	67	3.4e-15
PC41400_24165	T-box	histidine--tRNA ligase	COG0124	pchi	Paenibacillus chitinolyticus KCCM 41400	Bacillota	Bacilli	1	219	64	375	66.9	9.2e-15
CNQ82_08040	T-box	histidine--tRNA ligase	COG0124	sdb	Staphylococcus debuckii SDB 2975	Bacillota	Bacilli	1	219	60	283	66.6	4.4e-15
BS614_27060	T-box	histidine--tRNA ligase	COG0124	pxl	Paenibacillus xylanexedens PAMC 22703	Bacillota	Bacilli	1	219	216	529	66.4	1.4e-14
PRIO_5291	T-box	Histidine-tRNA ligase	COG0124	pri	Paenibacillus riograndensis SBR5	Bacillota	Bacilli	1	219	635	948	66.3	1.5e-14
C270_04710	T-box	histidyl-tRNA synthetase	COG0124	lcn	Leuconostoc carnosum JB16	Bacillota	Bacilli	1	219	71	269	66.3	2.9e-15
DWB92_05930	T-box	histidine--tRNA ligase	COG0124	schr	Staphylococcus chromogenes 20B	Bacillota	Bacilli	1	219	52	272	66.1	5e-15
Desmer_0949	T-box	histidyl-tRNA synthetase	COG0124	dmi	Desulfosporosinus meridiei DSM 13257	Bacillota	Clostridia	1	219	109	304	66	1.3e-14
PBOR_28120	T-box	histidyl-tRNA synthetase	COG0124	pbd	Paenibacillus borealis DSM 13188	Bacillota	Bacilli	1	219	585	904	65.8	2.6e-14
PDUR_20565	T-box	histidyl-tRNA synthetase	COG0124	pdu	Paenibacillus durus DSM 1735	Bacillota	Bacilli	1	219	352	666	65.7	2.1e-14
SXYLSMQ121_1165	T-box	Histidyl-tRNA synthetase	COG0124	sxl	Staphylococcus xylosus SMQ-121	Bacillota	Bacilli	1	219	70	274	65.6	8.9e-15
LACOL_0989	T-box	Putative histidine-tRNA ligase	COG0124	lol	Paucilactobacillus oligofermentans DSM 15707 = LMG 22743 LACOL	Bacillota	Bacilli	1	219	238	414	65.6	4.3e-15
KP014_24605	T-box	histidine--tRNA ligase	COG0124	psop	Paenibacillus sophorae DSM 23020	Bacillota	Bacilli	1	219	352	659	65.5	1.9e-14
RN70_05800	T-box	histidyl-tRNA synthetase	COG0124	sscz	Staphylococcus schleiferi 2317-03	Bacillota	Bacilli	1	219	61	279	65.2	1e-14
AAT16_06420	T-box	histidyl-tRNA synthetase	COG0124	shv	Salinicoccus halodurans H3B36	Bacillota	Bacilli	1	219	52	254	65.2	8.7e-15
A284_05590	T-box	histidyl-tRNA ligase	COG0124	swa	Staphylococcus warneri SG1	Bacillota	Bacilli	1	219	72	288	65	1.1e-14
SAMEA4384060_1325	T-box	histidyl-tRNA synthetase	COG0124	spic	Staphylococcus piscifermentans NCTC13836	Bacillota	Bacilli	1	219	60	283	64.9	1.2e-14
B4V02_06350	T-box	histidine--tRNA ligase	COG0124	pkb	Paenibacillus kribbensis AM49	Bacillota	Bacilli	1	219	187	522	63.7	5.1e-14
C7K38_03470	T-box	histidine--tRNA ligase	COG0124	too	Tetragenococcus osmophilus JCM 31126	Bacillota	Bacilli	1	219	136	339	63.6	2.3e-14
A4G25_01260	T-box	histidine--tRNA ligase	COG0124	scv	Staphylococcus condimenti DSM 11674	Bacillota	Bacilli	1	219	54	277	63.5	2.7e-14
PSAB_18105	T-box	histidyl-tRNA synthetase	COG0124	psab	Paenibacillus sabinae T27	Bacillota	Bacilli	1	219	377	683	63.5	5.4e-14
GXP70_19970	T-box	histidine--tRNA ligase	COG0124	plyc	Paenibacillus lycopersici 12200R-189	Bacillota	Bacilli	1	219	135	401	63.3	8.1e-14
I6G39_05440	T-box	histidine--tRNA ligase	COG0124	saul	Staphylococcus auricularis FDAARGOS_882	Bacillota	Bacilli	1	219	78	278	63.2	3e-14
GZH47_27700	T-box	histidine--tRNA ligase	COG0124	prz	Paenibacillus rhizovicinus 14171R-81	Bacillota	Bacilli	1	219	549	815	62.6	1.3e-13
STP1_0201	T-box	histidyl-tRNA synthetase	COG0124	spas	Staphylococcus pasteuri SP1	Bacillota	Bacilli	1	219	72	288	62.1	6.2e-14
C7J88_01795	T-box	histidine--tRNA ligase	COG0124	smus	Staphylococcus muscae ATCC 49910	Bacillota	Bacilli	1	219	56	270	62	4.6e-14
SD1155_10215	T-box	histidine--tRNA ligase	COG0124	sdo	Sulfitobacter donghicola SB1155	Pseudomonadota	Alphaproteobacteria	1	219	72	288	61.9	6.6e-14
SEB_01334	T-box	Histidyl-tRNA synthetase	COG0124	sepp	Staphylococcus epidermidis PM221	Bacillota	Bacilli	1	219	70	273	61.4	1.1e-13
Btoyo_1640	T-box	Histidyl-tRNA synthetase	COG0124	bty	Bacillus toyonensis BCT-7112	Bacillota	Bacilli	1	128	55	195	60.6	3.5e-13
BAMEG_4668	T-box	histidine--tRNA ligase	COG0124	bah	Bacillus anthracis CDC 684	Bacillota	Bacilli	1	128	55	195	60.6	3.7e-13
FFV09_03770	T-box	histidine--tRNA ligase	COG0124	saca	Saccharibacillus brassicae ATSA2	Bacillota	Bacilli	1	219	298	622	59.7	5.5e-13
Back11_06420	T-box	histidine--tRNA ligase 2	COG0124	pbk	Paenibacillus baekrokdamisoli KCTC 33723	Bacillota	Bacilli	1	219	622	889	58.9	1.1e-12
FOL01_1282	T-box	Histidyl-tRNA synthetase	COG0124	wjo	Weissella jogaejeotgali FOL01	Bacillota	Bacilli	1	219	51	232	58.7	3.6e-13
EI981_22490	T-box	histidine--tRNA ligase	COG0124	plut	Paenibacillus lutimineralis MBLB1234	Bacillota	Bacilli	1	219	208	574	57.9	2e-12
C7J89_07740	T-box	histidine--tRNA ligase	COG0124	skl	Staphylococcus kloosii ATCC 43959	Bacillota	Bacilli	1	219	61	281	56.5	1.6e-12
SAZ172_1643	T-box	Histidyl-tRNA synthetase	COG0124	sauz	Staphylococcus aureus subsp. aureus Z172	Bacillota	Bacilli	1	219	154	325	56	3.1e-12
OBV_46440	T-box	histidyl-tRNA synthetase	COG0124	ova	Oscillibacter valericigenes Sjm18-20	Bacillota	Clostridia	1	219	22	245	56	4e-12
EQM14_15310	T-box	histidine--tRNA ligase	COG0124	capr	Caproiciproducens sp. NJN-50	Bacillota	Clostridia	1	219	2	202	55.9	2.8e-12
BIS30_03170	T-box	histidyl-tRNA synthetase	COG0124	bit	Bacillus intestinalis T30	Bacillota	Bacilli	133	219	1	85	55.8	3.4e-12
EFA59_05755	T-box	histidine--tRNA ligase	COG0124	whe	Weissella hellenica 0916-4-2	Bacillota	Bacilli	1	219	55	234	54.1	4.7e-12
DWB96_06180	T-box	histidine--tRNA ligase	COG0124	scar	Staphylococcus caprae 26D	Bacillota	Bacilli	1	219	51	279	53.7	9.2e-12
NCTC13712_01626	T-box	Histidine--tRNA ligase	COG0124	ssh	Staphylococcus schweitzeri NCTC13712	Bacillota	Bacilli	1	219	95	321	53.3	1.3e-11
DEACI_2378	T-box	Histidine-tRNA ligase	COG0124	aacx	Acididesulfobacillus acetoxydans INE	Bacillota	Clostridia	1	219	110	308	53	2.9e-11
SAMSHR1132_14670	T-box	histidyl-tRNA synthetase	COG0124	suh	Staphylococcus argenteus MSHR1132	Bacillota	Bacilli	1	219	153	321	52.8	1.9e-11
G8J22_01368	T-box	Histidine--tRNA ligase	COG0124	lhil	Lentilactobacillus hilgardii LMG 07934	Bacillota	Bacilli	1	219	146	328	52.6	2.1e-11
CO680_02485	T-box	histidine--tRNA ligase	COG0124	wpa	Weissella paramesenteroides FDAARGOS_414	Bacillota	Bacilli	1	219	51	231	51.6	2e-11
C7J90_09720	T-box	histidine--tRNA ligase	COG0124	sfq	Staphylococcus felis ATCC 49168	Bacillota	Bacilli	1	219	52	275	51.4	3.4e-11
AYP1020_0922	T-box	Histidine--tRNA ligase	COG0124	scap	Staphylococcus capitis subsp. capitis AYP1020	Bacillota	Bacilli	1	219	69	279	51.1	4.1e-11
HCR03_13240	T-box	histidine--tRNA ligase	COG0124	cfem	Caproicibacter fermentans 7D4C2	Bacillota	Clostridia	1	219	2	203	50.5	8.1e-11
CEP67_02625	T-box	histidine--tRNA ligase	COG0124	spet	Staphylococcus pettenkoferi FDAARGOS_288	Bacillota	Bacilli	1	219	119	316	49.5	1.2e-10
NCTC11323_01446	T-box	Histidine--tRNA ligase	COG0124	gmo	Gemella morbillorum NCTC11323	Bacillota	Bacilli	1	219	182	363	46.5	4e-10
LG045_08985	T-box	histidine--tRNA ligase	COG0124	lgas	Limosilactobacillus gastricus LG045	Bacillota	Bacilli	1	219	52	259	46.3	3.6e-10
SAMEA4384339_1518	T-box	Histidyl-tRNA synthetase	COG0124	ssim	Staphylococcus simiae NCTC13838	Bacillota	Bacilli	1	219	159	320	45.3	1.5e-09
AR543_19695	T-box	histidine--tRNA ligase	COG0124	pbv	Paenibacillus bovis BD3526	Bacillota	Bacilli	1	219	373	801	42.8	1.6e-08
FOC50_02615	T-box	histidine--tRNA ligase	COG0124	gsa	Gemella sanguinis FDAARGOS_742	Bacillota	Bacilli	1	219	194	375	41.9	6.3e-09
NCTC10459_01471	T-box	Histidine--tRNA ligase	COG0124	gha	Gemella haemolysans NCTC10459	Bacillota	Bacilli	1	219	306	492	39.5	3e-08
J1899_00610	T-box	serine O-acetyltransferase	COG1045	cgot	Cytobacillus gottheilii 1839	Bacillota	Bacilli	1	219	44	293	91.4	3.7e-21
A9C19_19355	T-box	serine O-acetyltransferase	COG1045	bwh	Bacillus weihaiensis Alg07	Bacillota	Bacilli	1	219	39	299	91	5.2e-21
I6J10_11870	T-box	serine O-acetyltransferase	COG1045	mvt	Mammaliicoccus vitulinus FDAARGOS_1153	Bacillota	Bacilli	1	219	30	210	88.1	1e-20
PC41400_29260	T-box	serine O-acetyltransferase	COG1045	pchi	Paenibacillus chitinolyticus KCCM 41400	Bacillota	Bacilli	1	219	45	284	87.1	5.7e-20
SAMEA4384403_2328	T-box	serine O-acetyltransferase	COG1045	sste	Mammaliicoccus stepanovicii NCTC13839	Bacillota	Bacilli	1	219	30	208	85.4	4.5e-20
CEP64_11640	T-box	serine O-acetyltransferase	COG1045	sscu	Mammaliicoccus sciuri FDAARGOS_285	Bacillota	Bacilli	1	219	30	209	85.4	5.5e-20
N288_00635	T-box	serine acetyltransferase	COG1045	bif	Bacillus infantis NRRL B-14911	Bacillota	Bacilli	1	219	49	300	85.2	1.4e-19
AYP1020_2277	T-box	Serine acetyltransferase	COG1045	scap	Staphylococcus capitis subsp. capitis AYP1020	Bacillota	Bacilli	1	219	103	290	84.9	7.8e-20
FPL14_10670	T-box	serine O-acetyltransferase	COG1045	cchl	Cohnella cholangitidis 1605-214	Bacillota	Bacilli	1	219	479	757	84.4	2.1e-19
JD108_01220	T-box	serine O-acetyltransferase	COG1045	bcop	Brevibacillus composti FJAT-54423	Bacillota	Bacilli	1	219	46	318	84.3	1.9e-19
NCTC503_01917	T-box	serine acetyltransferase	COG1045	hhw	Hathewaya histolytica NCTC503	Bacillota	Clostridia	1	219	52	281	84.1	1.4e-19
ABC0128	T-box	serine O-acetyltransferase	COG1045	bcl	Alkalihalobacillus clausii KSM-K16	Bacillota	Bacilli	1	219	18	234	83.1	3.7e-19
SHYC_10995	T-box	serine acetyltransferase	COG1045	shu	Staphylococcus hyicus ATCC 11249	Bacillota	Bacilli	1	219	100	274	82.5	3e-19
EP23_11165	T-box	serine O-acetyltransferase	COG1045	sagq	Staphylococcus agnetis 908	Bacillota	Bacilli	1	219	100	274	82.5	3.2e-19
ISP08_11210	T-box	serine O-acetyltransferase	COG1045	sllo	Staphylococcus lloydii 23_2_7_LY	Bacillota	Bacilli	1	219	64	271	82.2	3.9e-19
JNE38_01305	T-box	serine O-acetyltransferase	COG1045	bchs	Brevibacillus choshinensis HPD31-SP3	Bacillota	Bacilli	1	219	29	286	82.1	9.4e-19
BBD41_17245	T-box	serine O-acetyltransferase	COG1045	pib	Paenibacillus ihbetae IHBB 9852	Bacillota	Bacilli	1	219	299	571	81.9	1.3e-18
LPB68_14705	T-box	serine O-acetyltransferase	COG1045	pcx	Paenibacillus crassostreae LPB0068	Bacillota	Bacilli	1	219	140	429	81.8	9.8e-19
KCTCHS21_54600	T-box	serine acetyltransferase	COG1045	cohn	Cohnella abietis HS21	Bacillota	Bacilli	1	219	120	391	81.7	1.3e-18
BJD96_12390	T-box	serine O-acetyltransferase	COG1045	snl	Staphylococcus nepalensis JS1	Bacillota	Bacilli	1	219	70	290	81.5	8.2e-19
H3V22_10190	T-box	serine O-acetyltransferase	COG1045	mlen	Mammaliicoccus lentus H29	Bacillota	Bacilli	1	219	30	204	81.2	6.7e-19
PODO_27920	T-box	serine acetyltransferase	COG1045	pod	Paenibacillus odorifer DSM 15391	Bacillota	Bacilli	1	219	69	350	79.6	5.8e-18
AL483_08920	T-box	serine O-acetyltransferase	COG1045	ssif	Staphylococcus simulans FDAARGOS_124	Bacillota	Bacilli	1	219	58	240	79.4	2.1e-18
I5776_00565	T-box	serine O-acetyltransferase	COG1045	bvj	Heyndrickxia vini JCM 19841	Bacillota	Bacilli	1	219	62	330	79.3	4.2e-18
UE46_01560	T-box	serine acetyltransferase	COG1045	lwi	Listeria weihenstephanensis WS 4560	Bacillota	Bacilli	1	219	67	285	78.8	3.9e-18
SE1039_02850	T-box	serine acetyltransferase	COG1045	seqo	Staphylococcus equorum KS1039	Bacillota	Bacilli	1	219	78	295	78.5	4.3e-18
D5F53_01030	T-box	serine O-acetyltransferase	COG1045	plw	Paenibacillus lautus E7593-69	Bacillota	Bacilli	1	219	281	563	78.2	1.2e-17
C7J89_13015	T-box	serine O-acetyltransferase	COG1045	skl	Staphylococcus kloosii ATCC 43959	Bacillota	Bacilli	1	219	64	271	77.8	5.6e-18
CNQ82_13045	T-box	serine O-acetyltransferase	COG1045	sdb	Staphylococcus debuckii SDB 2975	Bacillota	Bacilli	1	219	45	246	77.8	5.9e-18
CNQ82_00080	T-box	serine O-acetyltransferase	COG1045	sdb	Staphylococcus debuckii SDB 2975	Bacillota	Bacilli	1	219	45	246	77.8	5.9e-18
GYMC10_5771	T-box	serine O-acetyltransferase	COG1045	gym	Paenibacillus sp. Y412MC10	Bacillota	Bacilli	1	219	282	564	77.7	1.6e-17
SY83_11305	T-box	serine acetyltransferase	COG1045	pswu	Paenibacillus swuensis DY6	Bacillota	Bacilli	1	219	66	315	77.5	1.2e-17
DWB96_11925	T-box	serine O-acetyltransferase	COG1045	scar	Staphylococcus caprae 26D	Bacillota	Bacilli	1	219	105	290	76.8	1e-17
SAMEA4384060_2337	T-box	serine acetyltransferase	COG1045	spic	Staphylococcus piscifermentans NCTC13836	Bacillota	Bacilli	1	219	45	247	76.6	1.1e-17
BS614_30385	T-box	serine O-acetyltransferase	COG1045	pxl	Paenibacillus xylanexedens PAMC 22703	Bacillota	Bacilli	1	219	139	427	76.6	3.3e-17
A4G25_06740	T-box	serine O-acetyltransferase	COG1045	scv	Staphylococcus condimenti DSM 11674	Bacillota	Bacilli	1	219	44	245	76.4	1.3e-17
DWB92_11140	T-box	serine O-acetyltransferase	COG1045	schr	Staphylococcus chromogenes 20B	Bacillota	Bacilli	1	219	90	262	76.1	1.3e-17
BW732_04455	T-box	serine O-acetyltransferase	COG1045	vpi	Vagococcus penaei CD276	Bacillota	Bacilli	1	219	1	216	75.8	1.4e-17
SPSE_2258	T-box	serine O-acetyltransferase	COG1045	sdt	Staphylococcus pseudintermedius ED99	Bacillota	Bacilli	1	219	69	264	75.8	1.9e-17
HM1_1356	T-box	serine o-acetyltransferase	COG1045	hmo	Heliobacterium modesticaldum Ice1	Bacillota	Clostridia	1	219	98	334	75.8	1.9e-17
BZ166_03070	T-box	serine O-acetyltransferase	COG1045	scoh	Staphylococcus cohnii SNUDS-2	Bacillota	Bacilli	1	219	76	271	75.4	2.6e-17
B0W44_00565	T-box	serine O-acetyltransferase	COG1045	ntr	Novibacillus thermophilus SG-1	Bacillota	Bacilli	1	219	17	278	75.3	2.9e-17
C7J88_08085	T-box	serine O-acetyltransferase	COG1045	smus	Staphylococcus muscae ATCC 49910	Bacillota	Bacilli	1	219	48	233	75.2	1.8e-17
KDC22_29885	T-box	serine O-acetyltransferase	COG1045	ptri	Paenibacillus tritici PH55-1	Bacillota	Bacilli	1	219	67	351	75.2	7.6e-17
NCTC12225_02463	T-box	serine O-acetyltransferase	COG1045	sdp	Staphylococcus delphini NCTC12225	Bacillota	Bacilli	1	219	69	264	74.3	5.2e-17
B5P37_07070	T-box	serine O-acetyltransferase	COG1045	slz	Staphylococcus lutrae ATCC 700373	Bacillota	Bacilli	1	219	63	254	74.1	5e-17
RN70_11320	T-box	serine acetyltransferase	COG1045	sscz	Staphylococcus schleiferi 2317-03	Bacillota	Bacilli	1	219	118	310	73.9	5.8e-17
P40081_34290	T-box	serine acetyltransferase	COG1045	paen	Paenibacillus sp. FSL P4-0081	Bacillota	Bacilli	1	219	74	364	73.4	2.9e-16
FFV09_07810	T-box	serine O-acetyltransferase	COG1045	saca	Saccharibacillus brassicae ATSA2	Bacillota	Bacilli	1	219	89	362	72.7	2.5e-16
KP014_00295	T-box	serine O-acetyltransferase	COG1045	psop	Paenibacillus sophorae DSM 23020	Bacillota	Bacilli	1	219	74	350	72.7	2.6e-16
SCA_0185	T-box	serine acetyltransferase	COG1045	sca	Staphylococcus carnosus subsp. carnosus TM300	Bacillota	Bacilli	1	219	44	245	72.5	1.3e-16
SLGD_02360	T-box	Serine acetyltransferase	COG1045	slg	Staphylococcus lugdunensis HKU09-01	Bacillota	Bacilli	1	219	66	251	72.1	1.7e-16
IJ22_45630	T-box	serine acetyltransferase	COG1045	pnp	Paenibacillus naphthalenovorans 32O-Y	Bacillota	Bacilli	1	219	57	352	72.1	3e-16
EGX58_03640	T-box	serine O-acetyltransferase	COG1045	shom	Staphylococcus hominis FDAARGOS_575	Bacillota	Bacilli	1	219	78	280	71.9	1.5e-16
SXYLSMQ121_2236	T-box	Serine acetyltransferase	COG1045	sxl	Staphylococcus xylosus SMQ-121	Bacillota	Bacilli	1	219	81	301	71.8	2.3e-16
R50912_30925	T-box	serine acetyltransferase	COG1045	paeq	Paenibacillus sp. FSL R5-0912	Bacillota	Bacilli	1	219	74	364	71.4	9e-16
PRIO_6158	T-box	Serine acetyltransferase	COG1045	pri	Paenibacillus riograndensis SBR5	Bacillota	Bacilli	1	219	68	350	71.2	8.4e-16
B9T62_28780	T-box	serine O-acetyltransferase	COG1045	pdh	Paenibacillus donghaensis KCTC 13049	Bacillota	Bacilli	1	219	68	358	70.9	1.2e-15
C7J90_01995	T-box	serine O-acetyltransferase	COG1045	sfq	Staphylococcus felis ATCC 49168	Bacillota	Bacilli	1	219	60	249	70.4	4.2e-16
SAP2_23030	T-box	serine acetyltransferase	COG1045	sarl	Staphylococcus arlettae P2	Bacillota	Bacilli	1	219	57	258	70.4	4.8e-16
PDUR_24560	T-box	serine acetyltransferase	COG1045	pdu	Paenibacillus durus DSM 1735	Bacillota	Bacilli	1	219	73	348	70.3	1.4e-15
I6G39_01700	T-box	serine O-acetyltransferase	COG1045	saul	Staphylococcus auricularis FDAARGOS_882	Bacillota	Bacilli	1	219	56	268	70.2	4.6e-16
PBOR_32965	T-box	serine acetyltransferase	COG1045	pbd	Paenibacillus borealis DSM 13188	Bacillota	Bacilli	1	219	66	350	70.1	1.9e-15
PGRAT_29455	T-box	serine acetyltransferase	COG1045	pgm	Paenibacillus graminis DSM 15220	Bacillota	Bacilli	1	219	68	350	70	1.9e-15
JI735_05540	T-box	serine O-acetyltransferase	COG1045	pson	Paenibacillus sonchi LMG 24727	Bacillota	Bacilli	1	219	68	350	69.8	2e-15
EAV92_16760	T-box	serine O-acetyltransferase	COG1045	coh	Cohnella candidum 18JY8-7	Bacillota	Bacilli	1	219	79	331	69.4	1.2e-15
SEB_00214	T-box	Serine acetyltransferase	COG1045	sepp	Staphylococcus epidermidis PM221	Bacillota	Bacilli	1	219	72	258	68.6	1.5e-15
FOB90_08850	T-box	serine O-acetyltransferase	COG1045	sff	Mammaliicoccus fleurettii FDAARGOS_682	Bacillota	Bacilli	1	219	118	309	68.5	1.4e-15
B4V02_02765	T-box	serine O-acetyltransferase	COG1045	pkb	Paenibacillus kribbensis AM49	Bacillota	Bacilli	1	219	66	336	67.6	5e-15
A284_10705	T-box	serine acetyltransferase	COG1045	swa	Staphylococcus warneri SG1	Bacillota	Bacilli	1	219	83	292	67.4	2.7e-15
HPL003_04010	T-box	serine acetyltransferase	COG1045	pta	Paenibacillus terrae HPL-003	Bacillota	Bacilli	1	219	66	335	66.7	9.9e-15
STP1_1610	T-box	serine O-acetyltransferase	COG1045	spas	Staphylococcus pasteuri SP1	Bacillota	Bacilli	1	219	82	291	66.5	4.5e-15
SD1155_05390	T-box	serine O-acetyltransferase	COG1045	sdo	Sulfitobacter donghicola SB1155	Pseudomonadota	Alphaproteobacteria	1	219	82	291	66.5	4.3e-15
SAMSHR1132_04730	T-box	serine acetyltransferase	COG1045	suh	Staphylococcus argenteus MSHR1132	Bacillota	Bacilli	1	219	102	324	66.3	6.1e-15
SH2480	T-box	serine acetyltransferase	COG1045	sha	Staphylococcus haemolyticus JCSC1435	Bacillota	Bacilli	1	219	119	334	66.3	5.4e-15
JRJ22_26340	T-box	serine O-acetyltransferase	COG1045	ptj	Paenibacillus tianjinensis TB2019	Bacillota	Bacilli	1	219	66	350	65.6	1.8e-14
EI981_25615	T-box	serine O-acetyltransferase	COG1045	plut	Paenibacillus lutimineralis MBLB1234	Bacillota	Bacilli	1	219	246	539	65.6	2e-14
PSAB_21775	T-box	serine O-acetyltransferase	COG1045	psab	Paenibacillus sabinae T27	Bacillota	Bacilli	1	219	68	346	65.2	2e-14
H70357_32120	T-box	serine acetyltransferase	COG1045	paeh	Paenibacillus sp. FSL H7-0357	Bacillota	Bacilli	1	219	67	347	65.2	3.5e-14
PSTEL_24240	T-box	serine acetyltransferase	COG1045	pste	Paenibacillus stellifer DSM 14472	Bacillota	Bacilli	1	219	61	342	64.5	4.3e-14
NCTC13712_00480	T-box	Serine acetyltransferase	COG1045	ssh	Staphylococcus schweitzeri NCTC13712	Bacillota	Bacilli	1	219	100	323	64.3	2e-14
SAZ172_0531	T-box	Serine acetyltransferase	COG1045	sauz	Staphylococcus aureus subsp. aureus Z172	Bacillota	Bacilli	1	219	104	329	62.6	6e-14
IJ21_07240	T-box	serine acetyltransferase	COG1045	pow	Paenibacillus sp. 32O-W	Bacillota	Bacilli	1	219	138	438	62.5	9.1e-14
R70723_29740	T-box	serine acetyltransferase	COG1045	paea	Paenibacillus sp. FSL R7-0273	Bacillota	Bacilli	1	219	65	347	62.1	2e-13
HUB98_13785	T-box	serine O-acetyltransferase	COG1045	pbac	Paenibacillus barcinonensis KACC11450	Bacillota	Bacilli	1	219	81	391	61.7	2e-13
EHS13_01015	T-box	serine O-acetyltransferase	COG1045	ppsc	Paenibacillus psychroresistens ML311-T8	Bacillota	Bacilli	1	219	40	314	59	9.6e-13
Pjdr2_5705	T-box	serine O-acetyltransferase	COG1045	pjd	Paenibacillus sp. JDR-2	Bacillota	Bacilli	1	219	100	443	58.7	1e-12
AWM70_16715	T-box	serine acetyltransferase	COG1045	pyg	Paenibacillus yonginensis DCY84	Bacillota	Bacilli	1	219	157	462	58.4	1.1e-12
JEM45_08730	T-box	serine O-acetyltransferase	COG1045	jea	Jeotgalicoccus sp. ATCC 8456	Bacillota	Bacilli	1	219	37	198	57.1	6.4e-13
GXP70_27790	T-box	serine O-acetyltransferase	COG1045	plyc	Paenibacillus lycopersici 12200R-189	Bacillota	Bacilli	1	219	203	474	55.1	1.1e-11
GZH47_18755	T-box	serine O-acetyltransferase	COG1045	prz	Paenibacillus rhizovicinus 14171R-81	Bacillota	Bacilli	1	219	95	369	54.9	1.3e-11
SAMEA4384339_0473	T-box	Serine acetyltransferase	COG1045	ssim	Staphylococcus simiae NCTC13838	Bacillota	Bacilli	1	219	254	499	54.6	6.3e-12
ECBG_01174	T-box	serine O-acetyltransferase	COG1045	ecas	Enterococcus casseliflavus EC20	Bacillota	Bacilli	5	107	1	98	54	9.1e-12
B2K_35775	T-box	serine acetyltransferase	COG1045	pmw	Paenibacillus mucilaginosus K02	Bacillota	Bacilli	1	219	53	332	52.7	5.6e-11
AAT16_13400	T-box	serine acetyltransferase	COG1045	shv	Salinicoccus halodurans H3B36	Bacillota	Bacilli	1	219	46	219	52.1	2.1e-11
CEP67_09485	T-box	serine O-acetyltransferase	COG1045	spet	Staphylococcus pettenkoferi FDAARGOS_288	Bacillota	Bacilli	1	219	202	476	51.1	4.6e-11
HYG86_08440	T-box	serine O-acetyltransferase	COG1045	acae	Alkalicella caledoniensis LB2	Bacillota	Clostridia	1	219	22	145	50.3	9.5e-11
Back11_53200	T-box	serine acetyltransferase	COG1045	pbk	Paenibacillus baekrokdamisoli KCTC 33723	Bacillota	Bacilli	1	219	121	455	44.4	6.1e-09
PMF13cell1_02720	T-box	Serine acetyltransferase	COG1045	bpro	Blautia producta PMF1	Bacillota	Clostridia	103	219	1	107	43.9	6e-09
HUB94_26525	T-box	serine O-acetyltransferase	COG1045	pcel	Paenibacillus cellulosilyticus KACC 14175	Bacillota	Bacilli	1	219	114	426	43.1	1.3e-08
EAL2_c16850	T-box	serine acetyltransferase CysE	COG1045	eac	Peptoclostridium acidaminophilum DSM 3953	Bacillota	Clostridia	114	219	1	103	39.4	4.7e-08
KDC22_27700	T-box	tryptophan--tRNA ligase	COG0180	ptri	Paenibacillus tritici PH55-1	Bacillota	Bacilli	1	219	138	380	92.8	2.1e-21
PGRAT_27125	T-box	tryptophanyl-tRNA synthetase	COG0180	pgm	Paenibacillus graminis DSM 15220	Bacillota	Bacilli	1	219	133	375	92.8	2.6e-21
B9T62_26365	T-box	tryptophan--tRNA ligase	COG0180	pdh	Paenibacillus donghaensis KCTC 13049	Bacillota	Bacilli	1	219	143	379	92.5	3.2e-21
P40081_31790	T-box	tryptophanyl-tRNA synthetase	COG0180	paen	Paenibacillus sp. FSL P4-0081	Bacillota	Bacilli	1	219	135	378	92.2	4.3e-21
A7L45_19725	T-box	tryptophan--tRNA ligase	COG0180	ceu	Clostridium estertheticum subsp. estertheticum DSM 8809	Bacillota	Clostridia	1	219	72	309	92.2	2.3e-21
FPL14_06625	T-box	tryptophan--tRNA ligase	COG0180	cchl	Cohnella cholangitidis 1605-214	Bacillota	Bacilli	1	219	171	430	92.1	2.2e-21
B9W14_22445	T-box	tryptophan--tRNA ligase	COG0180	cdrk	Clostridium drakei SL1	Bacillota	Clostridia	1	219	67	303	91.8	3.4e-21
GZH47_21230	T-box	tryptophan--tRNA ligase	COG0180	prz	Paenibacillus rhizovicinus 14171R-81	Bacillota	Bacilli	1	219	137	457	91.7	4e-21
Pjdr2_4883	T-box	tryptophanyl-tRNA synthetase	COG0180	pjd	Paenibacillus sp. JDR-2	Bacillota	Bacilli	1	219	133	401	91.6	3.4e-21
EI981_22085	T-box	tryptophan--tRNA ligase	COG0180	plut	Paenibacillus lutimineralis MBLB1234	Bacillota	Bacilli	1	219	147	459	91.2	5.1e-21
H70357_29200	T-box	tryptophanyl-tRNA synthetase	COG0180	paeh	Paenibacillus sp. FSL H7-0357	Bacillota	Bacilli	1	219	131	372	91.2	7.2e-21
JI735_03350	T-box	tryptophan--tRNA ligase	COG0180	pson	Paenibacillus sonchi LMG 24727	Bacillota	Bacilli	1	219	133	374	91	7e-21
HPL003_01610	T-box	tryptophanyl-tRNA synthetase	COG0180	pta	Paenibacillus terrae HPL-003	Bacillota	Bacilli	1	219	142	400	90.9	5.6e-21
PRIO_5672	T-box	Tryptophan-tRNA ligase	COG0180	pri	Paenibacillus riograndensis SBR5	Bacillota	Bacilli	1	219	133	374	90.6	8.6e-21
PBOR_30245	T-box	tryptophanyl-tRNA synthetase	COG0180	pbd	Paenibacillus borealis DSM 13188	Bacillota	Bacilli	1	219	135	376	90.2	1.3e-20
CAETHG_1686	T-box	Tryptophan-tRNA ligase, bacterial-type	COG0180	cah	Clostridium autoethanogenum DSM 10061	Bacillota	Clostridia	1	219	70	310	90	7.5e-21
CLJU_c38290	T-box	tryptophanyl-tRNA synthetase	COG0180	clj	Clostridium ljungdahlii DSM 13528	Bacillota	Clostridia	1	219	70	310	88.5	1.9e-20
DMR38_19110	T-box	tryptophan--tRNA ligase	COG0180	clos	Clostridium sp. AWRP	Bacillota	Clostridia	1	219	70	310	88.4	1.9e-20
acsn021_31650	T-box	tryptophan--tRNA ligase	COG0180	acel	Anaerocolumna cellulosilytica SN021	Bacillota	Clostridia	1	219	102	375	88.4	2.2e-20
BN85313500	T-box	Tryptophanyl-tRNA synthetase	COG0180	abra	Paracholeplasma brassicae O502	Mycoplasmatota	Mollicutes	1	219	33	207	88.1	5.5e-21
R70723_27360	T-box	tryptophanyl-tRNA synthetase	COG0180	paea	Paenibacillus sp. FSL R7-0273	Bacillota	Bacilli	1	219	136	379	88	4.1e-20
FFV09_06625	T-box	tryptophan--tRNA ligase	COG0180	saca	Saccharibacillus brassicae ATSA2	Bacillota	Bacilli	1	219	62	295	87.6	3.8e-20
LAC1533_0721	T-box	Tryptophanyl-tRNA synthetase	COG0180	laca	Lactobacillus acidipiscis ACA-DC 1533	Bacillota	Bacilli	1	219	207	369	87.4	2.2e-20
D4Z93_10015	T-box	tryptophan--tRNA ligase	COG0180	cfer	Clostridium fermenticellae JN500901	Bacillota	Clostridia	1	219	43	284	86.6	3.3e-20
JI735_23260	T-box	tryptophan--tRNA ligase	COG0180	pson	Paenibacillus sonchi LMG 24727	Bacillota	Bacilli	1	219	116	408	85.6	1.6e-19
PGRAT_14275	T-box	tryptophan--tRNA ligase	COG0180	pgm	Paenibacillus graminis DSM 15220	Bacillota	Bacilli	1	219	585	876	85.1	2.4e-19
PSAB_10415	T-box	tryptophanyl-tRNA ligase II	COG0180	psab	Paenibacillus sabinae T27	Bacillota	Bacilli	1	219	49	340	85	1.6e-19
EPA93_18020	T-box	tryptophan--tRNA ligase	COG0180	kbs	Ktedonobacterales bacterium SCAWS-G2	Chloroflexota	Ktedonobacteria	1	219	109	480	84.1	8.5e-19
H70357_15790	T-box	tryptophan--tRNA ligase	COG0180	paeh	Paenibacillus sp. FSL H7-0357	Bacillota	Bacilli	1	219	165	454	83.8	5.6e-19
PDUR_22395	T-box	tryptophanyl-tRNA synthetase	COG0180	pdu	Paenibacillus durus DSM 1735	Bacillota	Bacilli	1	219	137	408	82.5	9.6e-19
EAV92_01320	T-box	tryptophan--tRNA ligase	COG0180	coh	Cohnella candidum 18JY8-7	Bacillota	Bacilli	1	219	177	420	82.5	5e-19
PC41400_25680	T-box	tryptophan--tRNA ligase	COG0180	pchi	Paenibacillus chitinolyticus KCCM 41400	Bacillota	Bacilli	1	219	58	367	81.5	1.6e-18
PRIO_3099	T-box	Tryptophan-tRNA ligase 2	COG0180	pri	Paenibacillus riograndensis SBR5	Bacillota	Bacilli	1	219	116	408	81.2	2.2e-18
JIR001_22290	T-box	tryptophan--tRNA ligase	COG0180	pabs	Polycladomyces abyssicola JIR-001	Bacillota	Bacilli	27	204	1	181	80.7	1.4e-18
JZ786_20365	T-box	tryptophan--tRNA ligase	COG0180	afx	Alicyclobacillus ferrooxydans S30H14	Bacillota	Bacilli	1	219	172	472	79.3	5.5e-18
PDUR_12110	T-box	tryptophan--tRNA ligase	COG0180	pdu	Paenibacillus durus DSM 1735	Bacillota	Bacilli	1	219	20	312	79.1	7.2e-18
KP014_26340	T-box	tryptophan--tRNA ligase	COG0180	psop	Paenibacillus sophorae DSM 23020	Bacillota	Bacilli	1	219	136	404	78.7	7.4e-18
PSAB_19830	T-box	tryptophanyl-tRNA ligase	COG0180	psab	Paenibacillus sabinae T27	Bacillota	Bacilli	1	219	170	438	78.1	9.4e-18
BSQ49_02315	T-box	tryptophan--tRNA ligase	COG0180	lhw	Liquorilactobacillus hordei TMW 1.1822	Bacillota	Bacilli	1	219	107	278	77.2	7.5e-18
PSTEL_22465	T-box	tryptophanyl-tRNA synthetase	COG0180	pste	Paenibacillus stellifer DSM 14472	Bacillota	Bacilli	1	219	136	402	76.5	3.5e-17
ERIC2_c19970	T-box	hypothetical protein	COG0180	plv	Paenibacillus larvae subsp. larvae DSM 25430	Bacillota	Bacilli	1	219	193	469	76.5	2.1e-17
APS55_01395	T-box	tryptophan--tRNA ligase	COG0180	lku	Lactobacillus kunkeei MP2	Bacillota	Bacilli	1	219	111	286	75.5	1e-17
D7I45_05565	T-box	tryptophan--tRNA ligase	COG0180	abom	Apilactobacillus bombintestini BHWM-4	Bacillota	Bacilli	1	219	117	288	74.1	1.8e-17
LM596_02475	T-box	tryptophan--tRNA ligase	COG0180	lmal	Liquorilactobacillus mali LM596	Bacillota	Bacilli	1	219	106	279	73.6	6.5e-17
KP014_15050	T-box	tryptophan--tRNA ligase	COG0180	psop	Paenibacillus sophorae DSM 23020	Bacillota	Bacilli	1	219	47	339	72.9	2.3e-16
Desru_1489	T-box	tryptophanyl-tRNA synthetase	COG0180	dru	Desulforamulus ruminis DSM 2154	Bacillota	Clostridia	1	219	236	453	71.2	4.4e-16
B9T62_10950	T-box	tryptophan--tRNA ligase	COG0180	pdh	Paenibacillus donghaensis KCTC 13049	Bacillota	Bacilli	1	219	551	836	70.3	1.7e-15
Sthe_3196	T-box	tryptophanyl-tRNA synthetase	COG0180	sti	Sphaerobacter thermophilus DSM 20745	Thermomicrobiota	Thermomicrobia	1	219	219	501	69.8	1e-15
A4V11_07865	T-box	tryptophan--tRNA ligase	COG0180	paci	Pediococcus acidilactici ZPA017	Bacillota	Bacilli	1	219	112	288	66	4.5e-15
AYR59_00445	T-box	tryptophan--tRNA ligase	COG0180	lle	Fructilactobacillus lindneri TMW 1.481	Bacillota	Bacilli	1	219	98	260	65.1	4.4e-15
Bcer98_2370	T-box	tryptophanyl-tRNA synthetase	COG0180	bcy	Bacillus cytotoxicus NVH 391-98	Bacillota	Bacilli	1	219	177	415	64.9	2.3e-14
LG045_00415	T-box	tryptophan--tRNA ligase	COG0180	lgas	Limosilactobacillus gastricus LG045	Bacillota	Bacilli	1	219	35	198	63.2	1.6e-14
G8J22_01899	T-box	Tryptophan--tRNA ligase 2	COG0180	lhil	Lentilactobacillus hilgardii LMG 07934	Bacillota	Bacilli	1	219	324	500	60.3	2.2e-13
LACOL_1563	T-box	Tryptophanyl-tRNA synthetase II	COG0180	lol	Paucilactobacillus oligofermentans DSM 15707 = LMG 22743 LACOL	Bacillota	Bacilli	1	219	107	265	56.7	8.4e-13
CLSA_c39050	T-box	tryptophan--tRNA ligase TrpS	COG0180	csb	Clostridium saccharobutylicum DSM 13864	Bacillota	Clostridia	1	219	114	408	53.3	3.2e-11
ELX58_07280	T-box	tryptophan--tRNA ligase	COG0180	lji	Acetilactobacillus jinshanensis HSLZ-75	Bacillota	Bacilli	1	219	122	282	53.1	7.6e-12
AOX59_08480	T-box	tryptophan--tRNA ligase	COG0180	lao	Lentibacillus amyloliquefaciens LAM0015	Bacillota	Bacilli	153	219	1	64	40.5	4.1e-08
JD108_19420	T-box	biosynthetic-type acetolactate synthase large subunit	COG0028	bcop	Brevibacillus composti FJAT-54423	Bacillota	Bacilli	1	219	427	696	92.6	1.4e-21
NCTC404_02117	T-box	Acetolactate synthase large subunit	COG0028	kzo	Kurthia zopfii NCTC404	Bacillota	Bacilli	1	219	26	272	92.4	1.1e-21
D5E69_02645	T-box	acetolactate synthase large subunit	COG0028	rmf	Rossellomorea marisflavi 151-25	Bacillota	Bacilli	1	219	2	252	92.1	2e-21
FHE72_02715	T-box	acetolactate synthase large subunit	COG0028	bvq	Rossellomorea vietnamensis 151-6	Bacillota	Bacilli	1	219	1	259	92	2.2e-21
Acear_0636	T-box	acetolactate synthase, large subunit	COG0028	aar	Acetohalobium arabaticum DSM 5501	Bacillota	Clostridia	1	219	137	434	92	1e-21
Pjdr2_4086	T-box	acetolactate synthase, large subunit, biosynthetic type	COG0028	pjd	Paenibacillus sp. JDR-2	Bacillota	Bacilli	1	219	348	607	91.2	4.3e-21
D5F53_05515	T-box	biosynthetic-type acetolactate synthase large subunit	COG0028	plw	Paenibacillus lautus E7593-69	Bacillota	Bacilli	1	219	210	477	90.4	8.4e-21
JNUCC6_03755	T-box	acetolactate synthase large subunit	COG0028	vij	Viridibacillus sp. JNUCC-6	Bacillota	Bacilli	1	219	16	263	90.3	7e-21
Clo1100_4051	T-box	acetolactate synthase, large subunit, biosynthetic type	COG0028	clb	Clostridium sp. BNL1100	Bacillota	Clostridia	1	219	151	407	89	1e-20
VN24_02405	T-box	acetolactate synthase catalytic subunit	COG0028	pbj	Paenibacillus beijingensis DSM 24997	Bacillota	Bacilli	1	219	304	584	88.7	2.2e-20
K7T73_03705	T-box	acetolactate synthase large subunit	COG0028	bbad	Bacillus badius NBPM-293	Bacillota	Bacilli	1	219	3	256	88.5	1.8e-20
GYMC10_4888	T-box	acetolactate synthase, large subunit, biosynthetic type	COG0028	gym	Paenibacillus sp. Y412MC10	Bacillota	Bacilli	1	219	173	440	88.3	2.9e-20
AR543_09150	T-box	acetolactate synthase, large subunit, biosynthetic type	COG0028	pbv	Paenibacillus bovis BD3526	Bacillota	Bacilli	1	219	498	782	88	3.5e-20
Pjdr2_1302	T-box	acetolactate synthase, large subunit, biosynthetic type	COG0028	pjd	Paenibacillus sp. JDR-2	Bacillota	Bacilli	1	219	165	454	87.6	3.5e-20
JNE38_08935	T-box	biosynthetic-type acetolactate synthase large subunit	COG0028	bchs	Brevibacillus choshinensis HPD31-SP3	Bacillota	Bacilli	1	219	245	496	87.4	4e-20
LPB68_07610	T-box	acetolactate synthase, large subunit, biosynthetic type	COG0028	pcx	Paenibacillus crassostreae LPB0068	Bacillota	Bacilli	1	219	200	463	87	4.3e-20
HLI_04620	T-box	acetolactate synthase, large subunit, biosynthetic type	COG0028	hli	Halobacillus litoralis ERB 031	Bacillota	Bacilli	1	219	22	276	86.9	4.5e-20
C1X05_10200	T-box	acetolactate synthase, large subunit, biosynthetic type	COG0028	lfb	Laceyella sacchari FBKL4.010	Bacillota	Bacilli	1	219	490	746	86.7	4.2e-20
X953_14715	T-box	acetolactate synthase	COG0028	vir	Virgibacillus sp. SK37	Bacillota	Bacilli	1	219	405	668	85.5	9.5e-20
AXY_16450	T-box	acetolactate synthase large subunit	COG0028	axl	Amphibacillus xylanus NBRC 15112	Bacillota	Bacilli	1	219	365	627	85.5	5.8e-20
Pjdr2_4086	T-box	acetolactate synthase, large subunit, biosynthetic type	COG0028	pjd	Paenibacillus sp. JDR-2	Bacillota	Bacilli	1	219	34	292	85.4	1.3e-19
H0A61_02705	T-box	Acetolactate synthase large subunit	COG0028	kme	Koleobacter methoxysyntrophicus NRmbB1	Bacillota	Clostridia	8	219	1	276	85.3	7.1e-20
HM131_14480	T-box	acetolactate synthase, large subunit, biosynthetic type	COG0028	hmn	Halobacillus mangrovi KTB 131	Bacillota	Bacilli	1	219	22	272	85.2	1.2e-19
D0S48_07070	T-box	biosynthetic-type acetolactate synthase large subunit	COG0028	psyh	Psychrobacillus sp. AK 1817	Bacillota	Bacilli	1	219	8	266	84.9	1.4e-19
C3943_14665	T-box	acetolactate synthase, large subunit, biosynthetic type	COG0028	lyb	Lysinibacillus sp. B2A1	Bacillota	Bacilli	1	219	12	314	84.7	2.4e-19
HBHAL_2570	T-box	acetolactate synthase large subunit	COG0028	hhd	Halobacillus halophilus DSM 2266	Bacillota	Bacilli	1	219	20	278	84.3	2.2e-19
AUO94_16460	T-box	acetolactate synthase catalytic subunit	COG0028	pku	Planococcus kocurii ATCC 43650	Bacillota	Bacilli	1	219	27	276	84.1	1.8e-19
BBD41_29215	T-box	acetolactate synthase, large subunit, biosynthetic type	COG0028	pib	Paenibacillus ihbetae IHBB 9852	Bacillota	Bacilli	1	219	322	592	84.1	3.7e-19
AJGP001_00630	T-box	acetolactate synthase, large subunit, biosynthetic type	COG0028	pfae	Planococcus faecalis AJ003	Bacillota	Bacilli	1	219	27	276	84.1	1.7e-19
AWM70_15135	T-box	acetolactate synthase catalytic subunit	COG0028	pyg	Paenibacillus yonginensis DCY84	Bacillota	Bacilli	1	219	45	315	83.9	2.9e-19
IRT44_10715	T-box	biosynthetic-type acetolactate synthase large subunit	COG0028	ased	Anoxybacillus sediminis PCH 117	Bacillota	Bacilli	1	219	291	544	83.6	2.6e-19
HUB94_25840	T-box	biosynthetic-type acetolactate synthase large subunit	COG0028	pcel	Paenibacillus cellulosilyticus KACC 14175	Bacillota	Bacilli	1	219	661	935	83.5	5.1e-19
Bsph_3389	T-box	Acetolactate synthase large subunit	COG0028	lsp	Lysinibacillus sphaericus C3-41	Bacillota	Bacilli	1	219	11	315	83.3	5e-19
BME96_14055	T-box	acetolactate synthase, large subunit, biosynthetic type	COG0028	vhl	Virgibacillus halodenitrificans PDB-F2	Bacillota	Bacilli	1	219	457	720	82.9	4.3e-19
CFK40_13885	T-box	acetolactate synthase, large subunit, biosynthetic type	COG0028	vne	Virgibacillus necropolis LMG 19488	Bacillota	Bacilli	1	219	222	481	82.7	5.7e-19
T479_13675	T-box	acetolactate synthase	COG0028	lgy	Lysinibacillus varians	Bacillota	Bacilli	1	219	28	332	82.7	6e-19
ASO14_1589	T-box	acetolactate synthase, large subunit, biosynthetic type	COG0028	kur	Kurthia sp. 11kri321	Bacillota	Bacilli	1	219	22	293	82.7	3.1e-19
AAV35_008010	T-box	acetolactate synthase, large subunit, biosynthetic type	COG0028	sje	Salimicrobium jeotgali MJ3	Bacillota	Bacilli	1	219	10	263	82.5	3.3e-19
HR49_09565	T-box	acetolactate synthase catalytic subunit	COG0028	lfu	Lysinibacillus fusiformis RB-21	Bacillota	Bacilli	1	219	11	315	82.3	8.2e-19
EHS13_26160	T-box	biosynthetic-type acetolactate synthase large subunit	COG0028	ppsc	Paenibacillus psychroresistens ML311-T8	Bacillota	Bacilli	1	219	46	353	81.9	1.2e-18
LBYS11_13590	T-box	acetolactate synthase, large subunit, biosynthetic type	COG0028	lys	Lysinibacillus sp. YS11	Bacillota	Bacilli	1	219	12	316	81.9	9e-19
I6G82_06135	T-box	biosynthetic-type acetolactate synthase large subunit	COG0028	lmac	Lysinibacillus macroides FDAARGOS_925	Bacillota	Bacilli	1	219	12	316	81.9	1e-18
ERIC2_c36660	T-box	acetolactate synthase large subunit IlvB	COG0028	plv	Paenibacillus larvae subsp. larvae DSM 25430	Bacillota	Bacilli	1	219	135	418	81.8	8.9e-19
B9T62_01765	T-box	acetolactate synthase, large subunit, biosynthetic type	COG0028	pdh	Paenibacillus donghaensis KCTC 13049	Bacillota	Bacilli	1	219	218	526	81.7	1.9e-18
ET464_10040	T-box	biosynthetic-type acetolactate synthase large subunit	COG0028	pprt	Paenibacillus protaetiae FW100M-2	Bacillota	Bacilli	1	219	193	474	81.6	8.4e-19
B4V02_17800	T-box	acetolactate synthase, large subunit, biosynthetic type	COG0028	pkb	Paenibacillus kribbensis AM49	Bacillota	Bacilli	1	219	224	528	81.6	1.3e-18
GDS87_14155	T-box	biosynthetic-type acetolactate synthase large subunit	COG0028	lpak	Lysinibacillus pakistanensis LZH-9	Bacillota	Bacilli	1	219	12	314	81.6	1.4e-18
PBOR_07785	T-box	acetolactate synthase catalytic subunit	COG0028	pbd	Paenibacillus borealis DSM 13188	Bacillota	Bacilli	1	219	175	479	81.3	2.5e-18
GXP70_23890	T-box	biosynthetic-type acetolactate synthase large subunit	COG0028	plyc	Paenibacillus lycopersici 12200R-189	Bacillota	Bacilli	1	219	213	501	81.1	2.1e-18
R50912_07005	T-box	acetolactate synthase catalytic subunit	COG0028	paeq	Paenibacillus sp. FSL R5-0912	Bacillota	Bacilli	1	219	175	479	80.7	3.6e-18
CUC15_14890	T-box	acetolactate synthase, large subunit, biosynthetic type	COG0028	ocn	Oceanobacillus zhaokaii 160	Bacillota	Bacilli	1	219	502	760	80.6	2.3e-18
HUB98_25175	T-box	biosynthetic-type acetolactate synthase large subunit	COG0028	pbac	Paenibacillus barcinonensis KACC11450	Bacillota	Bacilli	1	219	207	510	80.5	2.9e-18
BS614_12685	T-box	acetolactate synthase, large subunit, biosynthetic type	COG0028	pxl	Paenibacillus xylanexedens PAMC 22703	Bacillota	Bacilli	1	219	212	517	80.4	3.6e-18
EHS13_23450	T-box	biosynthetic-type acetolactate synthase large subunit	COG0028	ppsc	Paenibacillus psychroresistens ML311-T8	Bacillota	Bacilli	1	219	136	405	80.4	2.8e-18
CFK37_17130	T-box	acetolactate synthase, large subunit, biosynthetic type	COG0028	vil	Virgibacillus phasianinus LM2416	Bacillota	Bacilli	1	219	221	484	80.3	2e-18
H0A61_02712	T-box	Acetolactate synthase large subunit	COG0028	kme	Koleobacter methoxysyntrophicus NRmbB1	Bacillota	Clostridia	1	219	284	578	80.2	1.4e-18
EAV92_14220	T-box	biosynthetic-type acetolactate synthase large subunit	COG0028	coh	Cohnella candidum 18JY8-7	Bacillota	Bacilli	1	219	189	468	80.1	2e-18
HPL003_15480	T-box	acetolactate synthase large subunit	COG0028	pta	Paenibacillus terrae HPL-003	Bacillota	Bacilli	1	219	223	527	80	3.7e-18
GOP56_21435	T-box	biosynthetic-type acetolactate synthase large subunit	COG0028	brw	Brevibacillus sp. 7WMA2	Bacillota	Bacilli	1	219	517	768	79.7	4e-18
BRLA_c010930	T-box	acetolactate synthase	COG0028	blr	Brevibacillus laterosporus LMG 15441	Bacillota	Bacilli	1	219	517	768	79.7	3.9e-18
BBD41_20205	T-box	acetolactate synthase, large subunit, biosynthetic type	COG0028	pib	Paenibacillus ihbetae IHBB 9852	Bacillota	Bacilli	1	219	202	518	79.6	5.4e-18
BA6348_20850	T-box	acetolactate synthase, large subunit, biosynthetic type	COG0028	bagr	Brevibacillus agri DSM 6348	Bacillota	Bacilli	1	219	256	508	79.6	3.8e-18
P40081_07825	T-box	acetolactate synthase catalytic subunit	COG0028	paen	Paenibacillus sp. FSL P4-0081	Bacillota	Bacilli	1	219	175	479	79.5	7.8e-18
acsn021_23140	T-box	acetolactate synthase, large subunit, biosynthetic type	COG0028	acel	Anaerocolumna cellulosilytica SN021	Bacillota	Clostridia	1	219	195	508	79.5	4.3e-18
FJQ98_17055	T-box	biosynthetic-type acetolactate synthase large subunit	COG0028	lagr	Lysinibacillus agricola FJAT-51161	Bacillota	Bacilli	1	219	4	308	79.3	6.4e-18
HW35_13305	T-box	acetolactate synthase catalytic subunit	COG0028	gst	Bacillus sp. X1	Bacillota	Bacilli	1	219	94	361	79.2	4.3e-18
IJ21_40170	T-box	acetolactate synthase	COG0028	pow	Paenibacillus sp. 32O-W	Bacillota	Bacilli	1	219	209	494	79.1	4.8e-18
GZH47_22510	T-box	biosynthetic-type acetolactate synthase large subunit	COG0028	prz	Paenibacillus rhizovicinus 14171R-81	Bacillota	Bacilli	1	219	206	493	78.5	1e-17
GWK91_14605	T-box	acetolactate synthase large subunit	COG0028	vim	Virgibacillus sp. MSP4-1	Bacillota	Bacilli	1	219	9	269	78.2	6.2e-18
GZH47_11475	T-box	biosynthetic-type acetolactate synthase large subunit	COG0028	prz	Paenibacillus rhizovicinus 14171R-81	Bacillota	Bacilli	1	219	274	550	78	1.4e-17
BBD41_29215	T-box	acetolactate synthase, large subunit, biosynthetic type	COG0028	pib	Paenibacillus ihbetae IHBB 9852	Bacillota	Bacilli	1	219	646	916	77.9	1.4e-17
I5776_16280	T-box	acetolactate synthase large subunit	COG0028	bvj	Heyndrickxia vini JCM 19841	Bacillota	Bacilli	31	219	1	244	77.5	1.2e-17
AUC31_09685	T-box	acetolactate synthase catalytic subunit	COG0028	prt	Planococcus rifietoensis M8	Bacillota	Bacilli	1	219	10	254	77.1	1.1e-17
CHR53_05760	T-box	acetolactate synthase, large subunit, biosynthetic type	COG0028	nmk	Neobacillus mesonae H20-5	Bacillota	Bacilli	1	219	307	576	76.5	2.9e-17
KDC22_06555	T-box	biosynthetic-type acetolactate synthase large subunit	COG0028	ptri	Paenibacillus tritici PH55-1	Bacillota	Bacilli	1	219	175	479	76.1	4.3e-17
KP014_10360	T-box	biosynthetic-type acetolactate synthase large subunit	COG0028	psop	Paenibacillus sophorae DSM 23020	Bacillota	Bacilli	1	219	158	463	76.1	3.3e-17
BBI15_12280	T-box	acetolactate synthase, large subunit, biosynthetic type	COG0028	ppla	Planococcus plakortidis DSM 23997	Bacillota	Bacilli	1	219	10	254	76	1.9e-17
CSE16_10965	T-box	acetolactate synthase, large subunit, biosynthetic type	COG0028	sob	Solibacillus sp. R5-41	Bacillota	Bacilli	1	219	18	360	75.9	3.8e-17
PODO_06355	T-box	acetolactate synthase catalytic subunit	COG0028	pod	Paenibacillus odorifer DSM 15391	Bacillota	Bacilli	1	219	164	470	75.9	5.2e-17
JRJ22_05685	T-box	biosynthetic-type acetolactate synthase large subunit	COG0028	ptj	Paenibacillus tianjinensis TB2019	Bacillota	Bacilli	1	219	164	468	75.4	5.5e-17
Back11_61720	T-box	acetolactate synthase	COG0028	pbk	Paenibacillus baekrokdamisoli KCTC 33723	Bacillota	Bacilli	1	219	176	492	75.4	6.2e-17
JI735_16045	T-box	biosynthetic-type acetolactate synthase large subunit	COG0028	pson	Paenibacillus sonchi LMG 24727	Bacillota	Bacilli	1	219	161	465	75.3	7.7e-17
PSTEL_07425	T-box	acetolactate synthase catalytic subunit	COG0028	pste	Paenibacillus stellifer DSM 14472	Bacillota	Bacilli	1	219	142	446	75.2	7.6e-17
D5F53_04270	T-box	biosynthetic-type acetolactate synthase large subunit	COG0028	plw	Paenibacillus lautus E7593-69	Bacillota	Bacilli	1	219	202	514	75.2	6.8e-17
GYMC10_5142	T-box	acetolactate synthase, large subunit, biosynthetic type	COG0028	gym	Paenibacillus sp. Y412MC10	Bacillota	Bacilli	1	219	202	514	75.2	6.6e-17
PRIO_1586	T-box	Acetolactate synthase large subunit	COG0028	pri	Paenibacillus riograndensis SBR5	Bacillota	Bacilli	1	219	161	465	75.1	8.4e-17
PGRAT_07490	T-box	acetolactate synthase catalytic subunit	COG0028	pgm	Paenibacillus graminis DSM 15220	Bacillota	Bacilli	1	219	161	465	75.1	9.3e-17
GS400_03540	T-box	acetolactate synthase large subunit	COG0028	pof	Pontibacillus sp. HMF3514	Bacillota	Bacilli	1	219	306	568	75	4.9e-17
IJ22_37340	T-box	catalytic subunit of acetolactate synthase	COG0028	pnp	Paenibacillus naphthalenovorans 32O-Y	Bacillota	Bacilli	1	219	292	590	74.7	6.4e-17
H70357_07220	T-box	acetolactate synthase catalytic subunit	COG0028	paeh	Paenibacillus sp. FSL H7-0357	Bacillota	Bacilli	1	219	164	468	74.5	1.4e-16
C1N55_10725	T-box	acetolactate synthase, large subunit, biosynthetic type	COG0028	lyg	Lysinibacillus sp. SGAir0095	Bacillota	Bacilli	1	219	67	379	74.4	8.2e-17
PDUR_07755	T-box	acetolactate synthase catalytic subunit	COG0028	pdu	Paenibacillus durus DSM 1735	Bacillota	Bacilli	1	219	172	477	74.3	1.3e-16
SY83_08420	T-box	acetolactate synthase catalytic subunit	COG0028	pswu	Paenibacillus swuensis DY6	Bacillota	Bacilli	1	219	226	518	74.2	8.5e-17
DCE79_08485	T-box	biosynthetic-type acetolactate synthase large subunit	COG0028	lyz	Lysinibacillus sp. 2017	Bacillota	Bacilli	1	219	4	338	74.2	7.7e-17
GXN76_05590	T-box	biosynthetic-type acetolactate synthase large subunit	COG0028	kpul	Kroppenstedtia pulmonis W9323	Bacillota	Bacilli	1	219	347	594	74.2	7.2e-17
HM1_1979	T-box	acetolactate synthase, large subunit, biosynthetic type	COG0028	hmo	Heliobacterium modesticaldum Ice1	Bacillota	Clostridia	1	219	199	458	74.2	4.9e-17
JD108_16315	T-box	biosynthetic-type acetolactate synthase large subunit	COG0028	bcop	Brevibacillus composti FJAT-54423	Bacillota	Bacilli	1	219	367	620	74.1	8e-17
KCTCHS21_15390	T-box	acetolactate synthase large subunit	COG0028	cohn	Cohnella abietis HS21	Bacillota	Bacilli	1	219	162	447	74	1.3e-16
BBI11_01485	T-box	acetolactate synthase, large subunit, biosynthetic type	COG0028	pmat	Planococcus maritimus DSM 17275	Bacillota	Bacilli	1	219	10	254	73.8	7.1e-17
D5F53_05515	T-box	biosynthetic-type acetolactate synthase large subunit	COG0028	plw	Paenibacillus lautus E7593-69	Bacillota	Bacilli	1	219	530	803	73.8	1.6e-16
EI981_21150	T-box	biosynthetic-type acetolactate synthase large subunit	COG0028	plut	Paenibacillus lutimineralis MBLB1234	Bacillota	Bacilli	1	219	226	531	73.8	1.6e-16
OB2623	T-box	acetolactate synthase large subunit	COG0028	oih	Oceanobacillus iheyensis HTE831	Bacillota	Bacilli	1	219	618	925	73.8	9e-17
H1Q58_00625	T-box	biosynthetic-type acetolactate synthase large subunit	COG0028	pdec	Planococcus dechangensis XJ11	Bacillota	Bacilli	1	219	10	254	73.7	7.5e-17
R70723_06430	T-box	acetolactate synthase catalytic subunit	COG0028	paea	Paenibacillus sp. FSL R7-0273	Bacillota	Bacilli	1	219	166	470	73.7	2.1e-16
ERJ70_07800	T-box	acetolactate synthase large subunit	COG0028	sedd	Sediminibacillus sp. DP4-553-S	Bacillota	Bacilli	1	219	24	286	73.4	1.5e-16
HUB94_08065	T-box	biosynthetic-type acetolactate synthase large subunit	COG0028	pcel	Paenibacillus cellulosilyticus KACC 14175	Bacillota	Bacilli	1	219	141	428	73.4	1.9e-16
CW734_01805	T-box	acetolactate synthase, large subunit, biosynthetic type	COG0028	plx	Planococcus sp. MB-3u-03	Bacillota	Bacilli	1	219	10	254	73.2	1.2e-16
PSAB_06615	T-box	acetolactate synthase large subunit	COG0028	psab	Paenibacillus sabinae T27	Bacillota	Bacilli	1	219	162	466	73.1	1.8e-16
FPL14_21280	T-box	biosynthetic-type acetolactate synthase large subunit	COG0028	cchl	Cohnella cholangitidis 1605-214	Bacillota	Bacilli	1	219	159	446	72.7	2.2e-16
[truncated: 1,072 more rows]

## Sheet: Table S5
Table S5. Number of riboswitches by family
Riboswitch family	Elements
T-box	15979
Cobalamin	10242
TPP	9716
SAM	7754
Glycine	3745
FMN	3498
[truncated: 22 more rows]

## Sheet: Table S6
Table S6. Enrichment of a phylum to have riboswitches
[truncated: 46 more rows]

[truncated: 15 more sheets: Table S7, Table S8, Table S9, Table S10, Table S11, Table S12, Table S13, Table S14, Table S15, Table S16, Table S17, Table S18, Table S19, Table S20, Hoja20]
